# Supplementary material for: Combining Motion Analysis and Microfluidics – A Novel Approach for Detecting Whole-Animal Responses to Test Substances
Source: PLoS One. 2014 Dec 2;9(12):e113235. doi: 10.1371/journal.pone.0113235 (PMC4251981; doi:10.1371/journal.pone.0113235)
Supplement: Dataset S1 — Results of Discrete Fourier Transformation performed on each video recorded for the parameters Negative angle of rotation, positive angle of rotation, rho angular change to the centre of mass and theta angular change to the centre of mass. For further information please refer to the Methods. (XLSX) [file pone.0113235.s001.xlsx]

## Sheet: Pre-exposure cycle 1
Motion parameter	Frequency bin	Embryo 1	Embryo 2	Embryo 3	Embryo 4	Embryo 5	Embryo 6	Embryo 7	Embryo 8	Embryo 9	Embryo 10	Embryo 11	Embryo 12	Embryo 13	Embryo 14	Embryo 15
Negative angle of rotation	1	5.38626	1.41121	2.51147	7.73092	4.29275	7.77422	11.2861	8.03824	0.831863	1.59126	16.1213	20.2305	2.53858	1.07654	4.43709
Negative angle of rotation	2	5.78694	1.27904	2.42181	6.13446	1.59419	6.98989	16.0709	7.93302	0.762647	1.72679	11.0377	15.7164	4.87221	0.951642	4.71706
Negative angle of rotation	3	4.34244	1.1674	1.99347	10.3669	5.55634	5.61365	15.7177	7.24606	0.587837	1.53309	11.3047	17.771	3.03524	1.1778	1.80903
Negative angle of rotation	4	9.08218	1.83289	2.64765	14.0126	5.54532	11.0335	26.7922	15.0347	2.15381	2.29352	29.7889	21.2793	8.9845	1.91255	10.5673
Negative angle of rotation	5	11.7377	4.16424	6.75508	24.7098	8.82474	23.4281	38.4598	21.0658	2.11801	3.96655	46.3223	54.9424	16.0967	3.69873	14.6557
Negative angle of rotation	6	3.60371	1.09952	2.45598	5.95962	5.3806	5.09638	7.93006	5.59719	0.810997	2.32345	11.4054	22.4157	5.97649	1.48927	4.8401
Negative angle of rotation	7	4.13337	3.02453	4.48352	8.00963	6.37093	9.5876	12.2891	8.12038	2.6867	3.19799	15.751	17.149	7.84228	3.20801	9.85096
Negative angle of rotation	8	4.35329	2.51828	2.85443	6.06501	3.49022	7.54224	7.87306	5.54932	1.22211	1.18656	10.2135	12.443	6.1949	1.60616	3.30588
Negative angle of rotation	9	3.339	1.36677	3.71834	5.06822	3.9612	5.2988	7.62834	4.53836	1.03597	2.04909	8.35316	12.5715	3.96847	1.66911	4.0277
Negative angle of rotation	10	5.50439	3.58868	4.90233	13.2647	8.7423	11.7829	10.0928	6.14079	3.40041	4.58836	14.8958	11.4006	4.23176	3.13898	7.35514
Negative angle of rotation	11	9.11501	6.69192	11.3677	16.3816	10.5537	9.18591	12.5335	7.83427	4.48398	6.32649	20.1514	11.1275	7.89751	6.24866	8.51842
Negative angle of rotation	12	14.3914	12.6384	16.7895	17.8196	13.4113	18.6624	16.3328	9.4939	8.27291	12.3926	24.0374	14.6593	8.081	10.4039	12.1891
Negative angle of rotation	13	6.08694	4.60021	7.73507	9.71984	6.74283	9.28261	9.19104	4.81624	4.59211	2.64255	13.0657	7.40332	4.54103	3.58312	6.70285
Negative angle of rotation	14	6.27858	5.21298	6.46045	11.5888	6.16705	5.75515	10.4231	4.92272	2.99569	3.89795	9.35364	5.81672	4.83689	3.69765	6.88428
Negative angle of rotation	15	8.43594	7.42673	7.07295	10.3169	6.67059	7.76924	12.1182	4.20244	2.84002	4.46096	11.4633	8.42345	5.03803	3.90416	9.41681
Negative angle of rotation	16	5.98102	6.52534	7.97258	10.0557	5.67647	7.7814	9.67225	6.83075	4.03666	4.52253	12.2617	8.06421	6.31942	5.13096	5.55727
Negative angle of rotation	17	11.1547	7.75369	9.19793	8.34901	7.7483	9.94556	9.62596	7.95797	6.52274	6.07955	11.4906	8.7599	6.13951	5.45326	8.78833
Negative angle of rotation	18	18.5726	13.9595	16.0187	25.0426	18.2938	25.747	21.4553	15.7268	9.43013	10.2887	26.5739	13.8723	10.0492	10.1548	16.6078
Positive angle of rotation	1	3.25738	4.01863	4.66768	14.0439	12.8515	9.1287	8.99206	7.65069	1.49979	3.05785	14.8534	8.98084	6.59821	3.93872	8.3152
Positive angle of rotation	2	2.77069	2.09807	5.17964	7.25406	6.83437	25.3635	15.9708	7.03735	1.06814	3.68802	14.5351	15.9973	5.57531	2.92145	5.06567
Positive angle of rotation	3	3.0035	2.57496	3.79826	13.4237	13.8777	9.18472	19.8198	4.26415	1.74413	2.96875	9.84523	7.99739	2.40221	2.76185	7.18673
Positive angle of rotation	4	2.80088	4.33245	7.7379	16.776	16.9103	34.4528	32.0977	5.22473	3.54995	5.39039	32.2098	14.5042	7.25207	2.67868	11.5853
Positive angle of rotation	5	9.90397	10.3946	12.0913	29.7511	31.9503	51.134	47.508	19.6204	5.8897	7.64804	73.0901	23.5325	18.3212	6.94827	18.8961
Positive angle of rotation	6	3.37776	4.64092	5.21522	15.0758	11.2299	15.7651	10.898	4.21403	2.42096	1.57196	16.3685	6.44604	5.62393	3.6823	6.80492
Positive angle of rotation	7	13.8928	10.4517	12.6193	18.8117	19.2303	25.034	14.4393	11.9402	5.19601	6.77673	26.4701	7.91849	7.45293	9.7088	10.8527
Positive angle of rotation	8	5.9551	7.20969	9.11234	14.6412	8.40953	13.8702	12.8708	5.27923	4.11815	6.84062	13.8857	5.15249	5.70947	3.19363	6.55464
Positive angle of rotation	9	3.6702	3.43434	5.83009	5.97812	8.39969	6.23355	11.3032	3.19012	2.08715	3.73082	15.4125	4.64431	3.43802	2.25309	10.7061
Positive angle of rotation	10	8.98022	10.6148	12.8214	10.7795	12.2209	12.1115	11.6704	7.03633	4.22783	3.75056	25.908	7.17998	7.54131	4.98417	20.1234
Positive angle of rotation	11	9.12709	13.2486	16.0146	21.242	19.1644	12.9095	18.562	10.4038	6.34996	7.99034	28.7759	8.49355	10.2977	7.10078	23.4138
Positive angle of rotation	12	14.9953	15.2694	16.462	23.0908	22.3006	18.0654	16.8525	11.9603	9.93934	9.60582	23.674	11.3993	12.2105	8.80232	18.6466
Positive angle of rotation	13	12.5608	9.21455	15.9545	10.2512	17.0085	13.7044	16.7827	10.6193	5.79443	7.44778	13.9427	8.55313	7.47206	9.01676	13.3105
Positive angle of rotation	14	10.9258	9.19712	16.3491	14.8244	14.0327	15.5764	13.7024	10.1377	6.29193	8.85482	20.4312	11.5597	8.84397	6.30356	12.6979
Positive angle of rotation	15	11.7596	11.0147	18.2213	16.2387	10.6231	17.2021	16.2453	10.7649	8.41677	6.55058	16.9602	10.661	8.99312	7.57281	14.3894
Positive angle of rotation	16	12.7737	16.6035	17.0928	14.7851	13.3352	17.5716	14.9597	11.9029	7.42515	12.1057	16.6277	10.679	9.32879	8.87454	11.4802
Positive angle of rotation	17	13.7185	14.4714	20.8478	17.6389	15.6599	18.5419	19.7234	11.6562	6.6392	9.68466	18.3839	9.35874	8.99626	8.96613	13.7682
Positive angle of rotation	18	28.4639	28.4779	42.3303	36.6794	29.4841	38.1186	36.6413	24.1411	17.9963	15.8295	36.7372	19.5393	18.9074	19.9104	32.4477
Rho angular changes to centre of mass	1	6574.97	3361.25	747.846	2292.53	2956.81	3554.6	1010.48	1312.09	494.874	499.42	7333.13	3258.11	1789.36	1281.57	2187.2
Rho angular changes to centre of mass	2	948.124	861.402	1224.84	1493.82	1264.31	4826.33	3587.86	919.148	140.458	274.848	2689.93	1704.64	1627.29	697.613	2671.82
Rho angular changes to centre of mass	3	1845.95	566.57	436.33	1469.77	1513.61	2350.28	3661.91	975.477	194.176	272.838	2692.22	1985.49	2097.42	250.372	1584.42
Rho angular changes to centre of mass	4	4665.68	1508.93	1144.43	4582.31	2818.94	5644.17	7135.2	1036.61	321.1	524.354	8070.11	4408.91	3713.63	398.514	6096.69
Rho angular changes to centre of mass	5	7561.53	2322.27	1470.67	8200.38	5043.23	10981.5	14184.3	2178.94	696.309	709.423	9981.46	8562.07	7284.92	676.981	10645.4
Rho angular changes to centre of mass	6	2237.82	567.641	618.986	2648.68	947.561	4042	4078.32	594.951	236.373	338.029	3670.85	2731.83	2434.24	237.83	2943.18
Rho angular changes to centre of mass	7	1951.69	889.874	854.461	3935.41	1258.55	4491.81	3869.97	1091.95	309.886	388.931	3683.21	2630.12	2074.52	309.328	2167.43
Rho angular changes to centre of mass	8	1160.92	924.506	433.817	1956.69	726.708	3476.78	1788.82	825.796	224.776	390.579	2281.3	1381.35	1029.36	260.397	2367.49
Rho angular changes to centre of mass	9	951.102	816.896	725.168	1671.68	1124.37	2663.71	1684.59	658.652	233.236	422.621	2584.91	824.434	819.595	464.573	2732.95
Rho angular changes to centre of mass	10	2507.39	1699.81	1417.14	3084.7	2165.69	3663.99	4023.37	1096.96	450.058	721.097	4441.7	2405.31	1782.64	571.763	5555.3
Rho angular changes to centre of mass	11	3088.9	1986.96	1301.42	3169.78	1932.5	4065.74	5673.3	1333.54	646.083	1006.82	5764.6	2025.42	2550.28	820.169	6389.69
Rho angular changes to centre of mass	12	2596.39	1850.41	1662.25	3320.16	2661.88	3992.7	4451.48	1182.59	649.87	1350.28	4287.47	2856.14	1897.11	804.909	5716.85
Rho angular changes to centre of mass	13	1253.78	1935.31	1287	2412.02	1477.52	1831.2	1921.98	938.409	531.616	1108.25	3286.24	1735.22	1745.74	689.684	2231.77
Rho angular changes to centre of mass	14	1298.68	2445.86	1214.74	2187.41	1529.36	1352.73	2403.66	1283.41	655.281	1025.6	2534.92	1487	1025.7	610.951	2668.48
Rho angular changes to centre of mass	15	1535.58	2037.35	1361.12	1909.5	1857.77	1941.64	1832.18	960.147	775.992	1199.75	2523.22	1569.62	1304.08	826.049	3695.94
Rho angular changes to centre of mass	16	1472.68	1774.92	1310.43	1936.28	1722.19	1859.66	1604.58	978.24	727.765	1219.73	1569.75	1292.38	1121.65	653.754	2434.19
Rho angular changes to centre of mass	17	1869.45	1988.54	1600.32	2395.67	1597.33	1748.83	2395.91	1235.1	667.521	1440.03	2357.35	1897.35	985.847	1188.14	3583.27
Rho angular changes to centre of mass	18	3240.34	4341.95	3472.35	6153.19	3202.25	3894.3	4847.97	2297.5	2002.47	2983.28	4437.18	3388.87	2360.77	1968.5	5939.82
Theta angular changes to centre of mass	1	628.31	23.4963	83.4413	142.857	127.912	85.0513	341.171	106.523	306.526	61.0912	409.713	65.5474	452.059	528.51	227.895
Theta angular changes to centre of mass	2	171.006	42.841	45.0236	53.0364	77.2479	60.4434	94.5835	62.3129	150.853	33.8169	149.851	130.668	117.215	178.189	238.963
Theta angular changes to centre of mass	3	88.9519	23.3446	33.2742	82.4866	87.5645	34.49	214.727	33.7354	99.9346	23.2618	154.008	112.916	245.244	66.2829	132.48
Theta angular changes to centre of mass	4	246.853	57.3164	45.1819	230.926	156.394	47.9957	299.938	109.306	211.479	78.7614	308.219	195.152	502.534	123.526	288.989
Theta angular changes to centre of mass	5	284.449	152.622	144.297	317.075	157.677	118.316	408.007	295.622	291.409	126.009	315.519	428.103	822.663	148.16	641.663
Theta angular changes to centre of mass	6	134.555	65.456	39.8639	87.1095	83.0377	49.6347	79.3875	56.8053	199.591	65.5167	56.7113	89.0677	278.932	38.6381	138.611
Theta angular changes to centre of mass	7	138.202	78.7267	43.0066	115.846	144.428	52.6806	113.814	148.462	197.501	54.4124	102.426	91.0101	368.615	70.4582	123.537
Theta angular changes to centre of mass	8	136.923	63.2003	44.2306	86.9264	107.534	34.3327	86.421	73.8758	187.302	65.3496	60.8211	55.8383	264.257	38.0132	146.301
Theta angular changes to centre of mass	9	112.927	91.3751	34.1367	54.1118	73.4872	22.4324	84.0104	104.909	169.219	85.6991	49.1301	61.1347	266.455	36.2657	142.663
Theta angular changes to centre of mass	10	176.927	125.15	76.2546	129.86	177.319	52.3754	183.879	210.384	416.057	122.383	105.676	104.992	472.639	115.442	224.127
Theta angular changes to centre of mass	11	294.91	93.3648	136.283	206.779	208.976	79.8256	223.334	233.423	513.104	160.494	126.448	168.445	571.2	174.536	219.369
Theta angular changes to centre of mass	12	460.183	175.565	179.45	155.209	292.335	90.5301	289.575	231.888	596.741	209.682	107.45	135.968	710.565	148.785	221.51
Theta angular changes to centre of mass	13	305.778	121.671	166.775	136.169	232.384	57.3937	142.929	117.856	437.015	175.972	89.869	83.0982	485.444	104.185	152.672
Theta angular changes to centre of mass	14	333.354	138.462	164.444	89.6799	200.743	57.7195	247.299	120.104	583.732	136.946	69.3963	126.57	434.723	159.285	207.578
Theta angular changes to centre of mass	15	327.308	176.708	210.368	203.68	237.091	93.1383	230.174	146.433	563.597	155.335	100.263	139.172	498.565	127.373	160.2
Theta angular changes to centre of mass	16	293.402	104.588	176.559	114.286	181.568	109.012	207.948	195.993	504.57	146.133	116.894	96.2174	556.448	165.806	156.352
Theta angular changes to centre of mass	17	466.981	197.35	170.923	319.371	259.436	167.475	225.683	157.506	776.172	220.79	97.8655	103.144	511.828	196.694	188.49
Theta angular changes to centre of mass	18	979.963	408.692	338.258	400.178	571.046	394.035	411.438	454.056	1468.72	443.06	258.507	263.368	1252.99	457.696	471.868

## Sheet: Pre-exposure cycle 2
Motion parameter	Frequency bin	Embryo 1	Embryo 2	Embryo 3	Embryo 4	Embryo 5	Embryo 6	Embryo 7	Embryo 8	Embryo 9	Embryo 10	Embryo 11	Embryo 12	Embryo 13	Embryo 14	Embryo 15
Negative angle of rotation	1	6.58602	0.782374	3.39709	5.63289	8.41741	3.60794	2.10237	4.79905	1.45421	1.74892	10.1947	1.58713	6.00945	1.64532	4.11392
Negative angle of rotation	2	6.8899	1.12978	1.71224	5.55978	4.94126	3.69064	1.49342	3.24752	1.08137	1.72711	10.236	2.01783	6.57737	1.01185	4.77128
Negative angle of rotation	3	5.88481	1.33883	2.07052	5.20463	6.00458	3.39438	2.56632	4.90805	0.895061	1.56311	8.25993	1.60803	7.35403	1.35576	5.25226
Negative angle of rotation	4	14.1782	2.11194	4.02783	9.02046	9.98638	5.75155	4.42194	8.40962	1.7875	2.76069	13.9518	3.42179	8.57863	2.47572	11.279
Negative angle of rotation	5	28.8342	3.78261	5.17016	17.0645	11.7599	10.0331	7.72184	10.6864	5.01487	6.62791	30.8732	7.59518	19.7363	2.72409	21.376
Negative angle of rotation	6	9.16683	1.3558	1.95909	8.18409	3.64229	3.37297	1.97431	3.90451	2.02643	2.04266	12.6108	3.74935	6.64501	0.793067	4.79255
Negative angle of rotation	7	11.7945	3.07907	5.10511	7.4183	5.6711	2.91893	3.68189	6.25373	3.56563	3.40248	10.0732	4.36641	9.20084	2.45923	6.28044
Negative angle of rotation	8	8.5377	1.29536	3.13922	7.29734	4.58383	6.11866	2.91242	2.53294	1.86863	1.4972	6.96065	3.28113	4.24828	1.65838	4.42767
Negative angle of rotation	9	7.58805	1.6236	2.09532	4.87743	3.85621	3.17249	2.82925	3.19102	1.58353	2.15508	3.74269	3.70161	4.42687	1.20841	4.67638
Negative angle of rotation	10	8.50945	2.80049	6.388	6.03618	8.38775	7.05891	6.19827	7.26405	3.80356	3.72926	8.82564	6.04526	7.12401	2.49005	8.11631
Negative angle of rotation	11	8.4444	7.69775	10.347	13.0006	14.6649	9.68905	7.17551	8.15908	4.88197	7.66569	14.9429	7.5194	12.9995	6.18867	7.752
Negative angle of rotation	12	9.15543	8.77971	16.9708	14.74	16.7752	11.6381	14.4789	10.4052	9.96535	13.0935	16.2296	6.72988	16.2116	10.4563	9.25346
Negative angle of rotation	13	8.61123	6.24435	6.88073	11.4353	11.7406	5.28314	4.83629	6.39928	5.64332	6.61027	5.87586	5.60923	7.93448	2.43303	5.09794
Negative angle of rotation	14	10.0661	4.12064	5.83483	6.01792	12.422	6.26907	5.13121	6.60273	4.4934	4.7074	8.3454	5.1566	7.99437	3.37652	3.93311
Negative angle of rotation	15	8.41617	4.43897	6.40331	11.6018	9.12947	8.73308	7.45001	5.05741	4.95882	4.01616	11.3969	7.09292	7.11	4.01362	6.41295
Negative angle of rotation	16	7.9411	5.98901	5.98076	7.51785	9.6	7.51253	6.72134	5.31701	4.80383	5.81958	9.31193	3.87599	7.15466	4.32831	5.0732
Negative angle of rotation	17	7.79547	7.07688	9.63154	9.00873	8.1387	8.28692	10.0865	8.88535	6.18884	5.92319	8.87381	4.08872	9.35643	4.01165	7.45788
Negative angle of rotation	18	18.6093	15.1062	15.2362	17.5447	23.4307	15.6352	17.1277	14.2852	10.5347	8.09002	19.038	10.9115	24.3968	8.3223	15.0847
Positive angle of rotation	1	12.6872	3.33571	4.22131	26.8827	17.2692	14.9217	12.6601	20.2405	3.81927	3.72367	12.7968	9.13404	6.73521	3.02045	9.28638
Positive angle of rotation	2	12.6459	2.46	3.37972	11.7176	11.2941	8.78487	16.7292	23.5096	2.01243	2.18893	14.1228	7.53102	5.93469	2.48954	11.2921
Positive angle of rotation	3	7.10446	1.40351	3.47024	15.7036	8.11773	15.1004	15.0632	23.4145	2.28634	2.67647	6.08472	8.28411	9.0333	1.87599	7.49992
Positive angle of rotation	4	18.0635	4.39276	5.87674	42.2655	5.95036	25.7736	30.6244	36.0999	3.25037	5.88316	11.7274	21.024	12.0618	3.63469	25.9203
Positive angle of rotation	5	29.4694	8.77289	13.8898	56.0405	14.9769	40.0129	46.9422	54.6672	8.52202	9.23516	22.5915	33.1405	13.9484	6.37332	42.3814
Positive angle of rotation	6	8.03228	3.13015	5.05201	23.6369	4.87449	12.3014	11.6102	16.486	4.11609	2.78049	7.97649	6.95435	4.96476	1.8105	8.0074
Positive angle of rotation	7	15.4602	7.8767	11.5222	24.6214	11.1573	13.2804	15.8409	12.6924	10.5925	8.7821	12.5765	12.7862	9.86843	7.97274	16.0074
Positive angle of rotation	8	11.8779	3.82464	9.25004	12.6362	3.92033	8.08569	13.955	7.83644	6.184	6.89247	5.25669	11.4328	8.24016	3.09451	7.70142
Positive angle of rotation	9	6.13916	2.66679	4.62557	13.3325	3.44063	8.90599	6.00048	5.74835	3.49245	4.1968	7.84504	7.22649	9.60575	1.13134	9.5957
Positive angle of rotation	10	20.7346	6.73086	9.22955	19.1649	11.214	12.5778	10.5837	11.0078	7.85991	6.93573	14.0929	14.4985	8.3517	4.84831	11.6129
Positive angle of rotation	11	23.9319	8.27306	11.9394	23.8682	14.0593	12.1848	14.53	13.6695	7.87608	10.8834	15.831	12.9265	12.0776	5.5409	11.8699
Positive angle of rotation	12	19.7123	12.2944	14.471	23.2146	14.1876	19.3332	12.6765	13.7709	10.7059	12.7905	15.4793	11.7577	10.4091	7.84537	15.7697
Positive angle of rotation	13	11.136	5.72347	10.3586	17.2048	8.78584	12.4325	9.89385	8.74683	7.97565	6.92514	10.7675	6.9704	10.4488	6.38872	9.12791
Positive angle of rotation	14	16.1017	9.01214	11.8059	14.1314	11.3175	9.54336	10.734	7.95519	7.91559	9.32574	11.1283	5.83701	13.6544	5.00545	8.88615
Positive angle of rotation	15	20.6692	10.1052	14.3188	17.738	14.3335	9.96163	10.4	14.7988	6.90273	10.0556	8.27296	8.15861	16.5535	7.82307	10.6121
Positive angle of rotation	16	18.0782	12.5416	14.3596	13.1773	11.9876	19.052	11.3802	8.93085	9.48647	11.2416	10.9936	7.68946	15.622	6.64578	8.31639
Positive angle of rotation	17	17.8508	15.5046	14.4226	20.2677	12.798	19.2726	18.7976	13.509	8.79233	8.77385	11.4376	10.2687	18.0291	9.96116	12.3693
Positive angle of rotation	18	40.7519	25.5016	36.6262	38.3637	30.2962	32.9982	29.6746	25.488	22.9324	17.2887	23.3443	24.6582	28.5874	17.2861	21.4428
Rho angular changes to centre of mass	1	2320.2	704.694	649.26	3441.41	4233.59	2056.81	5727.85	1614.53	923.216	250.365	1275.31	2309.56	1768.12	762.528	4097.14
Rho angular changes to centre of mass	2	2303.88	381.354	220.99	1213.07	747.796	2114.28	1578.98	868.811	529.899	149.077	875.47	1658.82	2807.26	254.441	3278.86
Rho angular changes to centre of mass	3	2365.85	133.767	150.416	1387.9	1158.35	2048.34	919.394	547.715	345.56	131.713	329.006	1263.68	2625.66	265.671	4680.36
Rho angular changes to centre of mass	4	5521.52	245.327	198.212	3125.41	2528.91	5170.93	2645.41	1686.07	251.015	379.043	1004.67	3344.99	4573.16	433.657	10326.5
Rho angular changes to centre of mass	5	10418.4	562.562	775.865	6729.04	4513.29	10042.8	5349.47	4383.47	548.69	744.093	3410.49	6632.01	9890.23	823.628	14762.6
Rho angular changes to centre of mass	6	2361.47	186.281	323.854	2542.03	1731.3	2704.67	1204.94	1313.39	267.606	221.846	1579.67	1512.73	2927.91	201.089	2092.8
Rho angular changes to centre of mass	7	3309.84	341.924	387.664	2572.68	1129.43	3324.4	1671.83	1017.8	230.305	339.979	1449.73	1342.91	1889.69	364.621	3122.54
Rho angular changes to centre of mass	8	2048.29	192.788	231.593	2218.01	1071.91	2066.8	2023.43	780.437	178.378	385.539	875.541	694.54	1069.08	306.074	2279.18
Rho angular changes to centre of mass	9	1838.12	196.969	381.094	1995.02	1107.96	865.971	1843.54	717.861	379.128	316.172	729.083	886.871	1881.6	560.968	2141.05
Rho angular changes to centre of mass	10	2698.8	359.275	846.901	2762.36	1503.77	1649.77	3204.17	1571.27	628.282	534.516	1662.19	2540.13	2651.35	623.194	3597.85
Rho angular changes to centre of mass	11	3009.94	534.031	848.885	2976.21	2361.27	3052.79	3202.32	1074.64	779.583	980.823	2548.15	2765.38	4670.06	955.524	4670.16
Rho angular changes to centre of mass	12	2206.28	788.076	1080.74	1552.71	2875.04	3085.02	3044.63	1666.18	664.166	1052.7	2420.15	1606.84	2498.74	1154.52	3262.78
Rho angular changes to centre of mass	13	1956.18	597.226	788.916	1202.46	1724.23	1157.41	1605.63	1402.95	643.156	715.534	1430.99	1231.64	2232.98	1069.41	2068.48
Rho angular changes to centre of mass	14	1917.39	510.75	938.579	1885.69	1484.18	1126.13	1214.47	1293.46	543.689	917.066	1155.41	1347.02	2369.89	808.679	2792.44
Rho angular changes to centre of mass	15	1424.4	824.708	1013.03	2006.23	1883.95	1286.02	1932.18	1310.29	1014.58	1052.03	1320.56	1469.46	3108.34	1089.18	2373.07
Rho angular changes to centre of mass	16	1080.61	613.65	972.606	1864.35	1320.12	1099.85	1255.02	1398.13	683.668	1009.78	1441.5	779.482	1873.94	936.152	2064.44
Rho angular changes to centre of mass	17	2332.26	779.967	1199.37	2828.41	2282.3	896.008	1600.12	1258.03	829.822	785.568	1718.16	1048.11	2067.86	1496.64	1778.44
Rho angular changes to centre of mass	18	5118.74	1647.69	2158.96	5973.91	3328.12	2822.39	3898.71	2592.34	1803.99	2330.64	3250.96	2728.9	5216.9	2286.84	4406.99
Theta angular changes to centre of mass	1	236.078	102.304	85.2555	250.823	235.772	346.797	246.09	598.752	284.886	160.78	332.81	139.861	152.509	278.171	415.731
Theta angular changes to centre of mass	2	372.424	84.5202	19.2061	179.763	150.709	297.265	125.761	308.495	110.616	151.783	220.938	89.0404	132.367	83.7136	307.704
Theta angular changes to centre of mass	3	153.268	74.7712	29.118	138.507	155.473	207.062	130.407	42.8197	104.793	117.023	186.127	76.2778	150.654	57.8626	152.739
Theta angular changes to centre of mass	4	313.317	164.925	73.079	350.154	292.428	433.316	282.077	174.082	196.418	216.16	356.02	242.68	211.464	111.228	479.036
Theta angular changes to centre of mass	5	558.512	262.233	80.3794	764.317	334.08	844.093	415.394	467.235	402.489	556.186	558.111	286.169	322.977	149.236	504.485
Theta angular changes to centre of mass	6	98.2641	69.3081	14.9938	185.75	107.017	295.711	63.6998	183.073	163.482	204.945	113.485	141.517	78.9883	57.9641	115.169
Theta angular changes to centre of mass	7	233.506	208.213	62.2928	222.412	156.534	294.713	142.354	230.77	244.61	220.124	248.737	122.801	82.988	53.9907	160.717
Theta angular changes to centre of mass	8	167.66	161.413	67.9823	191.942	134.359	220.316	106.024	136.92	103.869	182.729	182.085	119.436	74.7101	67.6835	200.363
Theta angular changes to centre of mass	9	161.433	104.126	75.4089	220.91	123.096	222.324	80.0959	177.972	186.153	271.777	224.602	152.522	89.2598	86.4177	146.216
Theta angular changes to centre of mass	10	375.102	322.121	196.021	297.644	244.337	481.228	166.777	333.747	395.85	437.345	434.416	201.265	135.603	169.571	342.182
Theta angular changes to centre of mass	11	456.353	306.757	139.008	478.214	280.033	850.929	195.171	690.369	517.934	529.356	452.975	242.536	135.636	175.882	441.123
Theta angular changes to centre of mass	12	606.513	433.752	122.885	542.39	181.212	694.013	205.154	594.173	502.421	561.765	368.223	357.853	107.9	209.568	683.769
Theta angular changes to centre of mass	13	441.367	362.834	158.045	252.214	224.202	735.581	201.304	314.267	537.982	435.94	239.701	251.267	108.618	191.881	295.329
Theta angular changes to centre of mass	14	470.964	376.602	132	338.09	228.476	622.34	139.236	383.364	480.088	508.889	266.724	190.474	116.33	142.747	332.84
Theta angular changes to centre of mass	15	532.729	381.612	146.217	333.669	316.361	694.057	171.439	341.643	694.377	682.936	397.494	363.678	121.085	192.611	362.607
Theta angular changes to centre of mass	16	486.559	258.938	164.036	203.125	268.976	639.756	169.167	233.799	402.399	500.436	260.084	277.246	147.428	236.428	301.968
Theta angular changes to centre of mass	17	579.807	386.693	170.536	352.03	276.177	724.396	258.223	514.955	503.075	742.62	493.235	357.391	226.33	243.954	490.855
Theta angular changes to centre of mass	18	1134.27	813.287	419.011	593.335	563.779	1506.77	420.205	639.632	1274.46	1300.38	918.863	556.747	630.425	553.484	959.139

## Sheet: Pre-exposure cycle 3
Motion parameter	Frequency bin	Embryo 1	Embryo 2	Embryo 3	Embryo 4	Embryo 5	Embryo 6	Embryo 7	Embryo 8	Embryo 9	Embryo 10	Embryo 11	Embryo 12	Embryo 13	Embryo 14	Embryo 15
Negative angle of rotation	1	5.05107	0.905618	2.78012	3.58174	14.7089	8.067	2.91945	12.48	1.31329	1.1801	11.0945	1.52019	4.09016	1.9335	11.1166
Negative angle of rotation	2	4.08606	0.553942	2.9121	2.11994	12.7526	9.87018	3.83834	7.93097	1.38187	1.28259	4.34575	2.03142	5.65177	1.43324	12.525
Negative angle of rotation	3	5.29012	0.991196	3.28082	3.71096	11.3384	3.8122	2.04109	12.3252	1.19772	0.928254	5.93705	1.30634	5.26664	1.45219	5.62058
Negative angle of rotation	4	9.94922	2.40241	3.08416	4.34711	23.9553	21.1	4.47311	20.0477	2.4414	2.32086	15.3114	3.2804	7.82598	2.15585	10.0996
Negative angle of rotation	5	13.4558	4.30872	7.51287	6.95383	32.6558	34.709	7.50324	28.6053	3.94142	3.77087	19.6904	6.28185	17.7388	3.17393	17.6977
Negative angle of rotation	6	4.35102	1.15975	3.95226	1.64502	8.95034	13.9454	3.18005	16.4218	2.08959	1.55814	12.2303	2.38312	6.93618	1.13299	2.75388
Negative angle of rotation	7	4.87421	2.8944	5.17072	3.67858	10.985	12.7663	5.94311	19.6272	4.52821	2.28163	7.97341	3.24381	5.20727	3.14951	4.17992
Negative angle of rotation	8	4.45337	1.8127	3.15443	3.30357	12.5943	12.5439	4.92924	10.8106	2.18121	1.88849	8.49461	4.22669	5.18452	1.56016	1.92639
Negative angle of rotation	9	4.40102	1.59986	3.51423	3.1071	11.3587	8.70511	4.33573	5.05041	2.05075	1.20554	8.48352	3.39297	3.11329	1.22634	2.74669
Negative angle of rotation	10	8.719	4.38228	6.66651	5.3146	14.9195	11.3617	4.86439	9.32512	4.52271	3.34158	12.0949	4.73023	5.04993	3.15376	5.00185
Negative angle of rotation	11	8.02224	5.08041	8.54612	10.4501	14.4897	20.184	9.36043	13.2441	7.90075	4.87733	13.8817	7.44833	7.01779	7.29359	10.673
Negative angle of rotation	12	11.4053	10.0986	19.241	16.4219	9.27485	20.5255	13.5304	17.7195	9.40842	11.2893	20.35	6.802	11.9301	11.8413	10.4702
Negative angle of rotation	13	11.8776	5.0049	7.25344	4.73994	9.34694	8.85834	6.26202	6.98456	4.63885	3.87514	7.82134	3.90654	5.16926	4.91478	5.24541
Negative angle of rotation	14	9.32987	5.03786	9.40646	4.87252	7.50587	8.91585	6.81138	8.94847	4.79003	3.41989	6.50372	3.60615	4.16494	4.5091	4.24567
Negative angle of rotation	15	9.455	8.17862	9.027	5.02383	6.32172	8.54764	6.5977	10.8661	4.4662	3.89922	8.5693	3.93424	5.36561	4.72866	6.50305
Negative angle of rotation	16	9.18557	6.29418	8.40455	8.09591	6.4424	8.1354	5.18401	10.5534	4.72924	3.45427	8.41122	3.25619	4.83211	5.21283	5.95694
Negative angle of rotation	17	7.99536	6.52495	10.324	7.93339	7.56993	8.97254	8.06498	13.8132	4.78298	5.77031	11.8198	3.68785	6.39161	5.91113	7.75347
Negative angle of rotation	18	20.8623	15.0912	21.8085	13.4183	17.2606	17.1483	13.1495	20.982	11.573	8.89391	16.1844	9.24282	10.2767	10.0979	11.9367
Positive angle of rotation	1	3.67503	3.15836	4.93204	22.2563	16.6394	21.796	16.0892	14.7874	5.03647	2.48116	13.0295	5.68407	11.9138	3.62158	10.6429
Positive angle of rotation	2	3.8406	1.98452	5.40319	16.3221	12.5791	25.5783	23.5953	14.0575	3.04601	3.09072	7.69241	7.36248	8.8818	3.03568	7.30314
Positive angle of rotation	3	3.76016	2.33495	5.91179	18.9154	12.2862	28.2225	16.518	10.8569	2.20975	2.18087	6.29123	5.67616	9.48307	3.11782	9.02075
Positive angle of rotation	4	6.05582	5.53291	8.78461	29.2816	27.6996	49.7394	25.3593	20.6607	4.31481	3.74653	13.3574	12.7862	15.8737	5.21196	8.22887
Positive angle of rotation	5	18.0111	9.53466	15.5724	52.9124	29.5437	71.527	21.8219	25.64	6.20606	7.26848	42.1021	20.9989	25.5677	8.96132	16.4387
Positive angle of rotation	6	8.73362	3.11411	5.59438	17.6438	5.00727	15.9731	14.6831	11.5959	3.69819	2.45704	11.4155	7.03329	9.03615	3.49198	4.27628
Positive angle of rotation	7	10.4485	7.13257	7.97793	23.1953	14.1196	19.4357	18.3379	21.3484	12.1117	4.02074	16.877	8.40651	9.08601	10.4101	11.9598
Positive angle of rotation	8	8.34961	6.28773	9.94371	9.35613	13.4983	14.4459	10.0688	11.2441	6.60685	4.85118	13.3532	7.87555	4.14534	4.97645	5.69545
Positive angle of rotation	9	9.37019	2.97872	6.33642	6.94937	11.0721	11.0733	7.58413	4.62105	2.84905	4.28657	11.4458	4.2888	5.44481	4.13938	4.25205
Positive angle of rotation	10	15.2318	10.6005	10.0374	13.0481	21.66	17.4423	7.92952	8.97101	6.87087	4.35914	17.4148	6.28986	10.3945	7.53632	9.76229
Positive angle of rotation	11	30.2654	11.1548	16.6339	15.8606	15.7066	18.2273	19.002	13.6352	8.29042	6.46684	21.4112	8.71137	10.7334	11.7375	13.3196
Positive angle of rotation	12	24.2929	15.4125	22.3279	14.9158	17.2982	17.3665	14.0542	14.2416	10.3066	9.8982	25.1414	11.2737	12.1521	10.9527	12.224
Positive angle of rotation	13	21.0928	8.97065	16.976	7.27781	10.2975	15.4575	12.3188	10.3847	8.58822	5.19001	22.0579	7.73604	8.11373	6.73917	6.25337
Positive angle of rotation	14	19.8924	9.1918	16.64	12.1523	13.4269	11.1444	12.8846	15.8252	8.09834	5.89206	18.3179	7.00533	10.6504	7.07577	9.42769
Positive angle of rotation	15	22.0133	11.9795	16.3046	14.8049	13.1331	13.1477	12.1687	20.4273	8.692	7.20316	17.0934	9.68463	8.33343	7.48596	11.3537
Positive angle of rotation	16	16.9071	17.2476	16.0622	14.9577	9.30924	13.2658	15.532	16.93	7.68081	8.90573	11.1934	9.53852	12.7996	8.83346	8.3238
Positive angle of rotation	17	25.2808	12.4707	21.0327	15.9575	11.4193	13.6457	19.1448	14.1155	11.47	9.93758	12.0544	11.4283	11.5205	8.77481	9.59362
Positive angle of rotation	18	52.5268	28.3823	47.3239	31.6062	31.5984	32.0705	31.4516	35.0035	20.0577	15.7915	36.7452	18.7358	26.5652	19.8277	21.5406
Rho angular changes to centre of mass	1	3021.93	1438.04	2547.59	5099.43	2594.44	937.839	3693.91	2443.81	1020.51	355.512	8983.33	2168.3	3063.81	230.071	6268.88
Rho angular changes to centre of mass	2	2747.72	842.4	1590.34	2323.86	1900.86	2621.55	3250.64	471.747	520.641	254.827	2987.23	3792.45	1623.11	82.6104	6663.46
Rho angular changes to centre of mass	3	3722.54	955.106	1186.71	2063.12	1017.24	2391.8	2937.39	1188.06	211.747	150.691	2597.47	1753.77	2657.59	142.44	4315.02
Rho angular changes to centre of mass	4	7832.59	690.573	1529.05	4071.63	1062.19	5931.73	4970.2	1994.5	458.858	481.686	4548.34	5387.67	6014.15	267.339	6610.47
Rho angular changes to centre of mass	5	10236.7	1428.96	1300.94	8537.12	1657.83	12763	3954.93	5402.56	583.713	756.355	10432	9436.16	8455.48	519.92	8976.48
Rho angular changes to centre of mass	6	3459.23	463.736	576.414	3498.99	337.856	3723.37	2253.52	1338.8	517.686	308.83	3268.23	1795.19	2354.89	226.788	3193.87
Rho angular changes to centre of mass	7	2860.83	654.13	1439.91	3508.71	979.858	4370.15	2273.54	1854.13	508.83	467.321	4236.73	1778.55	2971.76	291.547	2406.9
Rho angular changes to centre of mass	8	2055.55	722.401	915.114	2248.99	787.888	1893.72	1656.23	1155.67	371.712	333.625	2705.41	772.861	1628.42	252.864	1841.72
Rho angular changes to centre of mass	9	1619.51	399.132	490.236	2340.41	818.318	1843.03	1604.82	1168.95	240.362	327.198	2838.47	1150.93	1142.4	171.126	1805.98
Rho angular changes to centre of mass	10	3292.63	702.813	1459.31	3057.72	1069.89	2678.75	2189.63	2448.59	802.287	693.065	6563	2532.85	2536.39	745.327	4620.06
Rho angular changes to centre of mass	11	4759.28	1056.85	1404.69	2457.28	1263.2	3142.52	4593.34	3413.24	886.481	676.918	4527.05	3071.75	3544.67	775.712	5108.8
Rho angular changes to centre of mass	12	4251.83	1070.26	1370.13	2380.86	1431.83	3364.61	1998.54	2561.66	942.223	1193.68	5523.55	2045.75	3463.02	869.481	2899.33
Rho angular changes to centre of mass	13	2321.21	709.018	1303.84	1814.96	1019.79	1812.61	2341.93	1292.99	651.54	736.205	3674.51	1354.71	1481.34	540.968	2038.63
Rho angular changes to centre of mass	14	1604.25	691.381	1569.81	1772.13	865.779	1203.06	1113.08	1406.63	843.771	882.403	2668.63	1657.95	1511.67	597.501	1964.43
Rho angular changes to centre of mass	15	2005.12	915.111	1381.39	2095.07	1104.02	1382.68	1771.77	1682.32	1018.57	720.737	2695.95	1725.45	2065.53	910.79	2402.18
Rho angular changes to centre of mass	16	1497.41	785.717	1584.1	2543.95	778.393	1494.78	1197.56	1489.62	845.45	851.141	1956.33	1140.38	1273.38	675.474	1691.13
Rho angular changes to centre of mass	17	2025.87	931.325	1734.43	3006.16	964.108	1515.9	1332.82	2333.49	1020.02	1020.15	2571.26	1178.31	1662.75	868.704	2040.96
Rho angular changes to centre of mass	18	3927.83	1843.63	4417.16	3656.04	2769.54	2701.91	3697.27	3412.33	2394.97	2206.06	4510.07	3010.38	2972.6	1825.1	4505.07
Theta angular changes to centre of mass	1	82.6612	62.3941	79.3547	91.1082	80.7448	109.32	209.822	632.958	458.125	37.4807	210.208	181.448	408.811	211.801	7.52286
Theta angular changes to centre of mass	2	62.5682	50.0114	83.7855	87.5082	42.252	148.569	274.331	226.361	119.9	42.3907	118.375	62.4657	289.684	119.684	25.5457
Theta angular changes to centre of mass	3	49.5105	58.2478	43.2441	197.831	33.5481	121.006	115.295	101.092	127.113	25.0304	126.969	67.8905	181.514	75.2373	33.0746
Theta angular changes to centre of mass	4	79.5564	57.3745	128.498	270.868	89.3976	236.167	267.421	369.927	171.751	84.689	168.297	88.7974	412.507	116.069	76.0845
Theta angular changes to centre of mass	5	158.501	110.452	200.771	409	95.953	441.66	405.898	586.303	422.164	210.893	444.005	147.043	465.258	214.331	185.646
Theta angular changes to centre of mass	6	42.5215	30.0429	77.0305	88.6409	70.5819	119.569	148.267	155.127	147.264	64.0931	145.544	31.7009	187.49	119.391	63.9794
Theta angular changes to centre of mass	7	66.8495	53.1998	85.8978	116.287	86.7209	176.174	207.149	313.754	192.893	103.432	223.911	56.4593	245.062	119.157	83.5117
Theta angular changes to centre of mass	8	57.949	48.2308	74.0875	122.281	140.927	88.4399	134.26	229.784	219.073	80.9699	277.207	55.2712	183.961	175.776	53.1968
Theta angular changes to centre of mass	9	27.6543	25.942	73.8321	131.379	100.002	96.2411	164.971	161.791	285.463	92.7436	121.462	37.3424	198.07	122.108	50.4886
Theta angular changes to centre of mass	10	62.7903	64.4909	154.421	190.881	126.618	217.422	192.973	327.943	476.627	191.905	211.038	63.523	392.687	247.833	134.293
Theta angular changes to centre of mass	11	83.4783	75.0658	227.849	280.053	162.09	290.035	298.727	341.174	525.739	248.905	281.237	178.077	391.064	259.675	148.883
Theta angular changes to centre of mass	12	110.35	62.0908	279.386	225.577	196.818	264.068	575.503	367.114	575.567	211.521	338.083	269.763	432.474	284.421	163.521
Theta angular changes to centre of mass	13	86.1848	77.0257	180.757	129.517	179.044	144.692	448.573	298.132	435.103	211.987	250.305	138.354	335.621	261.184	76.9666
Theta angular changes to centre of mass	14	72.4343	69.8293	198.584	111.807	187.878	210.227	388.724	383.31	407.221	210.054	388.555	136.021	319.924	220.898	92.4507
Theta angular changes to centre of mass	15	84.8335	78.7022	177.484	136.257	189.357	245.756	253.243	405.727	544.14	267.679	361.995	160.721	408.45	302.731	71.022
Theta angular changes to centre of mass	16	101.836	83.7376	242.149	161.188	218.766	195.087	340.848	290.45	493.155	202.441	309.053	151.38	340.809	310.474	64.4825
Theta angular changes to centre of mass	17	121.267	70.2237	299.167	250.803	155.506	309.344	312.756	398.969	649.204	281.04	642.141	235.789	438.424	345.172	47.1104
Theta angular changes to centre of mass	18	276.82	178.978	478.493	320.038	418.237	530.132	653.559	776.381	1333.63	547.482	971.77	575.227	781.936	610.203	159.897

## Sheet: Pre-exposure cycle 4
Motion parameter	Frequency bin	Embryo 1	Embryo 2	Embryo 3	Embryo 4	Embryo 5	Embryo 6	Embryo 7	Embryo 8	Embryo 9	Embryo 10	Embryo 11	Embryo 12	Embryo 13	Embryo 14	Embryo 15
Negative angle of rotation	1	2.25251	11.775	2.0985	7.67296	5.81148	5.41516	1.52286	34.9121	1.72117	1.87514	5.08063	1.70181	1.1666	0.903481	8.73661
Negative angle of rotation	2	2.8086	12.7886	1.82384	6.20544	10.5678	4.38947	1.61206	29.9178	0.932003	1.54395	7.42746	0.618155	2.45972	0.465933	3.23532
Negative angle of rotation	3	1.65137	11.7432	1.34807	6.86694	9.41494	5.84788	1.49081	23.5659	1.41341	1.33369	4.80763	1.84151	2.25814	0.373301	3.54004
Negative angle of rotation	4	3.64634	29.0553	4.09103	8.79559	15.0596	9.43076	2.44378	31.826	2.09744	2.97497	12.701	4.58317	3.4544	1.17472	20.4372
Negative angle of rotation	5	9.98492	55.6509	7.58132	8.17776	23.3011	17.049	4.07721	62.6445	5.31154	3.66599	27.3175	7.37623	4.70794	3.14408	26.8616
Negative angle of rotation	6	2.55753	16.7973	3.00335	3.62994	6.43569	6.58945	1.20136	12.2821	1.54075	1.41843	10.0189	2.6448	1.38512	0.726224	9.7273
Negative angle of rotation	7	3.52419	19.1465	4.14398	4.68795	11.4914	9.58013	2.53963	12.8766	2.50107	2.28618	12.7086	4.11666	2.24237	1.77961	7.98721
Negative angle of rotation	8	3.12005	11.9523	2.88559	2.80177	9.0008	7.46292	1.74538	13.9581	1.77775	1.15845	8.25395	3.40053	2.06375	1.68462	5.02343
Negative angle of rotation	9	4.5716	7.62566	3.63818	3.27758	8.13855	6.13786	1.62055	5.27391	2.02911	1.1501	7.13646	3.25122	2.21377	0.954712	5.17459
Negative angle of rotation	10	10.384	8.58945	9.32704	7.80783	11.2792	7.70805	3.95086	17.0983	3.81495	2.67971	8.93692	6.6799	3.17609	2.85814	8.05407
Negative angle of rotation	11	10.2124	6.26845	10.8776	13.1811	11.4674	11.595	5.28181	22.3379	7.33611	6.82214	10.6803	5.59145	4.58245	4.5002	9.21417
Negative angle of rotation	12	10.3021	13.7639	14.1646	18.0047	16.0055	15.352	8.98399	14.0066	11.7275	11.4366	14.0579	9.20028	11.3759	6.08097	11.0898
Negative angle of rotation	13	6.57012	8.66273	8.16808	7.05504	6.91577	5.14818	3.98858	9.19402	4.97536	4.50305	5.706	7.98906	3.77131	2.68072	8.44684
Negative angle of rotation	14	8.90404	5.2912	7.81178	9.40611	8.43952	5.29878	4.15723	10.6931	4.90015	2.69904	8.16266	5.30919	3.09748	3.44343	7.15957
Negative angle of rotation	15	10.698	5.26012	7.76483	11.2355	9.7527	6.20461	4.32288	13.7982	5.36767	3.24292	9.05968	6.93	4.98468	5.21514	6.74414
Negative angle of rotation	16	7.79222	5.97113	8.7169	7.26039	9.07252	6.31913	4.50339	10.6148	5.51171	4.67533	6.20619	5.20751	5.75625	4.25601	6.1268
Negative angle of rotation	17	10.118	8.54426	9.52334	11.6331	11.3865	8.54361	5.48528	15.7984	5.86514	5.13214	6.03007	5.06217	5.72002	4.28068	6.06728
Negative angle of rotation	18	28.4664	22.9739	21.51	21.3373	18.0715	16.1006	10.6654	27.7958	11.4164	8.30695	19.1723	15.2158	12.0394	10.8117	15.006
Positive angle of rotation	1	8.90008	6.59351	5.0478	10.7426	12.5572	18.2489	19.1193	17.545	3.67374	3.54808	12.7004	6.83067	3.76853	2.31482	13.5143
Positive angle of rotation	2	7.19399	8.80665	5.51049	18.1307	30.2422	10.4781	12.4499	19.1947	3.1986	3.29412	26.9799	2.76921	2.58471	1.11993	5.10782
Positive angle of rotation	3	10.5584	8.08611	3.57619	16.6297	20.893	7.92402	20.1721	21.5486	2.63741	2.79574	9.46174	5.88636	2.45878	1.11273	5.72448
Positive angle of rotation	4	17.2002	16.8017	10.3049	28.0524	44.9842	24.3409	27.7322	27.0856	4.22479	5.73504	40.6776	12.0866	4.74566	3.17882	29.4751
Positive angle of rotation	5	30.8249	29.6301	12.1188	28.703	63.4592	32.6518	43.2743	52.7968	10.0891	7.51541	57.353	20.7844	10.2154	5.1656	36.7195
Positive angle of rotation	6	11.0649	9.33054	5.73799	5.8884	22.9549	9.96439	9.4389	17.4375	3.61316	2.76666	9.97016	8.63714	3.63675	2.3783	14.2959
Positive angle of rotation	7	18.0644	8.81424	13.6594	11.8715	23.5196	17.0001	14.648	19.802	11.1113	4.89859	13.4522	11.9693	6.09286	6.0119	15.7742
Positive angle of rotation	8	14.2113	4.07215	10.5711	9.03923	15.1171	13.7325	7.77985	12.5886	8.6013	4.97174	14.488	9.22314	4.1594	2.99863	10.8143
Positive angle of rotation	9	12.0494	4.41088	5.56176	5.75604	12.8775	14.9267	5.07672	13.1422	3.06407	4.17332	10.0726	5.8533	4.11715	2.46585	5.98061
Positive angle of rotation	10	19.3796	13.0044	13.2072	14.5115	24.3237	22.653	11.5166	16.5155	7.52291	5.4082	16.5818	7.85685	5.0848	5.87197	13.4654
Positive angle of rotation	11	16.3515	18.0425	20.4331	24.274	28.1123	13.1066	15.2762	18.7259	9.38066	6.9769	15.239	12.1887	6.99287	8.74891	15.2493
Positive angle of rotation	12	23.1241	18.7922	24.5189	24.2923	23.6676	19.7895	19.0727	10.3278	11.8635	9.36679	22.7657	15.1786	7.55281	8.69224	17.7382
Positive angle of rotation	13	14.4091	12.29	23.4733	14.7102	18.8813	15.5982	11.5259	10.5621	7.72644	4.97534	14.8177	10.6117	4.97694	7.00382	11.2442
Positive angle of rotation	14	14.5555	13.4056	17.1736	18.6503	18.8253	12.9979	14.057	13.819	10.4172	5.79639	15.2164	10.1678	6.49924	5.87094	11.7145
Positive angle of rotation	15	13.5849	10.3617	28.3985	13.7775	18.9954	13.0468	12.5724	15.6146	9.0483	6.4457	14.0391	10.1709	8.34519	9.88734	10.8531
Positive angle of rotation	16	11.4968	12.644	18.9045	12.9305	11.205	14.1201	10.2855	13.572	11.6399	8.31858	9.68516	11.3759	8.4756	6.33389	9.49596
Positive angle of rotation	17	20.1207	13.7177	27.8238	16.8428	16.6299	13.5253	15.4327	18.8461	11.702	8.45214	15.6823	12.489	9.31686	7.2739	10.0612
Positive angle of rotation	18	36.5847	39.9522	50.966	33.8254	40.1215	34.7196	27.3904	27.4562	23.1071	15.6881	21.4014	32.1425	19.7124	16.726	25.6867
Rho angular changes to centre of mass	1	5680.53	1779.74	1296.44	2402.47	3106.89	2525.17	4823.27	2657.25	871.425	539.412	3252.87	3452.31	2503.97	490.344	7146.24
Rho angular changes to centre of mass	2	1352.05	645.259	417.753	1962.08	4291.65	1836.36	1862.91	1310.39	418.488	395.791	3236.37	1308.45	2108.97	505.723	1056.69
Rho angular changes to centre of mass	3	1749.8	572.321	97.3519	1033.03	2989.37	2877.46	3807.88	621.478	171.082	334.847	1813.03	1700.96	2009.63	152.476	2216.15
Rho angular changes to centre of mass	4	3458.24	1924.62	401.276	2979.26	6337.42	5871.03	6208.11	1662.55	429.14	565.629	4973.95	4365.09	4361.1	943.224	5865.68
Rho angular changes to centre of mass	5	7274.16	2648.13	1109.86	7018.05	9658.96	10065.5	8611.65	3205.86	705.144	1613.67	8679.61	7826.2	8390.37	1420.9	12591.4
Rho angular changes to centre of mass	6	2417.59	1206.01	366.766	2441.82	1887.59	3222.39	1969.95	1035.29	197.901	446.298	2249.71	1779.41	1676.95	414.833	2814.1
Rho angular changes to centre of mass	7	2658.68	1458.57	578.182	3333.51	2971.65	3382.1	2411.99	1216.97	627.152	892.716	2943.48	1932.82	1486.47	828.954	2618.67
Rho angular changes to centre of mass	8	1437.76	941.368	400.239	2374.61	2618.42	2134.68	1902.72	1082.01	302.082	844	1268.19	618.104	842.489	678.377	1499.25
Rho angular changes to centre of mass	9	653.177	1038.17	360.733	2035.97	1752.21	1308.88	1763.73	1033.45	228.906	982.357	1593.18	1248.44	1310.82	660.028	1823.12
Rho angular changes to centre of mass	10	1146.71	2577.09	953.422	3759.03	2719.04	1638.71	2923.3	2255.46	567.718	1443.01	1906.19	2752.31	2970.79	1073.17	3880.07
Rho angular changes to centre of mass	11	2833.81	2687.62	1336.19	4178.66	2379.71	2708.12	4285.88	2809.37	895.336	1529.21	2454.71	3026.86	2875.91	1809.95	4554.91
Rho angular changes to centre of mass	12	3089.27	2526.96	1156.34	3882.79	3735.41	2912.49	2545.24	2354.42	775.001	1955.21	2333.65	1888.42	1887.53	1544.32	3284.16
Rho angular changes to centre of mass	13	1410.76	1930.2	886.329	2615.9	2492.9	1304.72	2915.73	2000.57	697.17	1434.92	2070.95	1645.44	1231.24	1208.4	2834.61
Rho angular changes to centre of mass	14	1453.71	1659.98	997.266	1600.24	1451.08	997.974	2281.16	1466.06	788.365	1508	1254.41	1222.55	1154.19	1132.84	2556.38
Rho angular changes to centre of mass	15	1764.21	1092.8	1019.07	1921.04	1597.97	1520.26	2265.06	1335.76	875.409	1855.87	1202.61	1310.77	1596.13	1614.84	2465.45
Rho angular changes to centre of mass	16	1313.37	978.812	976.327	1738.4	1867.74	1209.38	2049.29	1202.58	717.018	2086.74	1240.76	1049.21	1172.79	1043.51	2278.93
Rho angular changes to centre of mass	17	1535.36	1148.73	1370.88	2192.15	1990.5	1012.53	2626.56	1848.76	902.523	2664.1	1635.36	1208.79	1195.37	1391.6	1696.94
Rho angular changes to centre of mass	18	3592.28	2651.81	2564.8	3662.83	2920.62	2268.3	3515.54	3651.91	1779.57	5159.42	2991.64	2846.7	2569.41	2923.73	3725.76
Theta angular changes to centre of mass	1	467.833	139.027	49.2984	165.965	103.819	171.65	222.086	156.868	470.359	198.952	83.2386	264.276	177.439	133.125	406.481
Theta angular changes to centre of mass	2	242.273	34.2793	18.7352	81.5088	20.9068	88.2156	92.8429	63.857	172.719	55.0061	102.155	48.8121	182.479	56.0846	97.0691
Theta angular changes to centre of mass	3	137.647	17.4096	20.649	121.544	51.7708	146.808	54.9976	124.072	119.319	125.028	39.9774	73.9634	56.8397	52.6779	141.974
Theta angular changes to centre of mass	4	258.853	45.3951	48.1818	213.235	76.1496	150.553	108.567	267.056	206.972	242.716	99.5809	147.808	135.232	153.564	394.367
Theta angular changes to centre of mass	5	363.199	147.014	119.523	314.792	135.484	352.374	210.71	404.493	334.125	613.874	131.718	256.047	251.322	385.007	619.227
Theta angular changes to centre of mass	6	116.935	62.4979	39.8762	115.648	54.5163	91.3845	57.8448	98.3151	181.291	223.434	39.3621	63.5092	84.1424	158.541	74.1645
Theta angular changes to centre of mass	7	145.834	75.2633	51.7335	91.4755	40.7174	100.131	72.6175	108.575	214.451	217.342	43.4391	158.916	142.009	185.328	143.061
Theta angular changes to centre of mass	8	48.0091	60.7004	56.0603	84.3586	50.7429	129.957	70.0472	69.813	199.25	383.184	39.9345	79.6178	118.482	245.103	77.2855
Theta angular changes to centre of mass	9	122.887	45.8597	42.0876	100.338	32.0613	130.702	45.8779	77.28	105.105	271.014	41.5481	58.878	85.8384	192.466	77.0523
Theta angular changes to centre of mass	10	244.057	90.8493	113.066	152.56	68.0854	190.143	76.9657	104.512	592.836	504.254	32.4404	145.883	142.689	261.043	155.645
Theta angular changes to centre of mass	11	454.528	228.654	136.891	231.931	103.746	490.529	115.492	149.761	403.288	781.376	68.7544	199.909	231.355	346.46	175.219
Theta angular changes to centre of mass	12	382.682	150.048	141.438	211.663	74.4995	406.531	104.569	149.333	739.264	815.81	78.2204	231.069	219.195	305.918	194.723
Theta angular changes to centre of mass	13	268.284	143.641	108.866	217.644	71.7332	303.435	81.1574	84.1578	367.945	464.593	49.0879	237.22	175.279	362.089	200.022
Theta angular changes to centre of mass	14	375.408	120.25	115.104	124.836	47.4194	320.797	103.201	146.269	581.212	561.2	45.3013	198.622	168.104	308.811	202.931
Theta angular changes to centre of mass	15	391.246	247.839	99.72	163.063	84.3204	329.419	101.517	156.88	656.549	726.551	53.6632	303.271	200.527	310.841	178.126
Theta angular changes to centre of mass	16	244.739	111.537	73.9152	173.616	56.2252	330.23	88.5324	156.802	533.901	689.332	47.9983	249.066	170.504	352.514	130.655
Theta angular changes to centre of mass	17	330.798	163.325	94.8732	202.478	96.0632	335.783	117.534	248.425	752.826	983.056	64.315	315.637	177.61	325.669	112.082
Theta angular changes to centre of mass	18	873.314	286.076	194.503	376.06	190.272	672.53	256.971	710.556	1403.91	1752.01	108.933	594.509	440.676	788.657	405.603

## Sheet: Ethanol 1 cycle 1
Motion parameter	Frequency bin	Embryo 1	Embryo 2	Embryo 3	Embryo 4	Embryo 5	Embryo 6	Embryo 7	Embryo 8	Embryo 9	Embryo 10	Embryo 11	Embryo 12	Embryo 13	Embryo 14	Embryo 15
Negative angle of rotation	1	2.70898	1.30598	3.7646	3.7646	3.63509	9.23638	9.23638	13.3545	1.56888	1.77877	7.41515	7.41515	5.24172	1.83396	7.37053
Negative angle of rotation	2	1.86935	0.875076	3.10135	3.10135	9.09708	3.22287	3.22287	3.69236	1.12072	1.16813	7.79251	7.79251	9.63523	1.68627	10.4262
Negative angle of rotation	3	2.47322	0.757074	3.14587	3.14587	7.54543	6.23037	6.23037	6.47698	1.09597	1.40132	7.77821	7.77821	12.3877	1.9768	3.88051
Negative angle of rotation	4	5.55712	1.75443	6.98605	6.98605	12.1113	12.3106	12.3106	10.3703	2.97438	3.18965	13.1412	13.1412	18.3818	3.79018	14.4648
Negative angle of rotation	5	6.7667	3.48682	9.6977	9.6977	22.876	24.9872	24.9872	13.0612	5.44639	4.86616	15.5098	15.5098	34.7533	8.95351	11.7329
Negative angle of rotation	6	3.30398	1.61115	4.75837	4.75837	5.64128	8.51355	8.51355	4.35052	1.83977	2.0743	7.13643	7.13643	12.2444	3.01303	7.13483
Negative angle of rotation	7	5.62309	1.83437	6.85775	6.85775	13.3699	10.9741	10.9741	8.91674	3.1076	2.81601	8.18625	8.18625	8.26076	3.34892	6.29614
Negative angle of rotation	8	3.49441	1.58905	4.36546	4.36546	7.27154	6.20972	6.20972	5.2989	1.9807	1.8785	7.15018	7.15018	10.6603	3.10528	4.1627
Negative angle of rotation	9	3.60279	1.75157	2.90456	2.90456	6.73192	4.56172	4.56172	5.13663	1.67312	1.77092	6.69761	6.69761	9.45017	3.15688	3.531
Negative angle of rotation	10	5.67527	3.60676	8.92764	8.92764	10.7451	5.42129	5.42129	9.52444	3.75575	4.88248	7.89393	7.89393	13.0479	5.37195	8.73769
Negative angle of rotation	11	6.33813	5.65023	16.6911	16.6911	14.2197	10.6761	10.6761	15.1874	7.39599	7.81145	7.24241	7.24241	12.8253	7.05648	11.6797
Negative angle of rotation	12	8.93602	8.66404	27.619	27.619	16.9933	17.7886	17.7886	13.7678	11.6104	12.7947	8.14487	8.14487	15.6617	9.01123	11.2145
Negative angle of rotation	13	6.04023	3.84753	11.805	11.805	11.9853	8.77845	8.77845	8.08366	4.33319	4.93559	6.47364	6.47364	11.697	5.26984	6.4251
Negative angle of rotation	14	4.84935	3.5088	10.6931	10.6931	9.77532	6.50553	6.50553	11.174	5.89934	3.20159	5.29345	5.29345	8.91134	4.79635	6.30209
Negative angle of rotation	15	7.05712	4.30434	10.4265	10.4265	8.41935	8.47602	8.47602	13.3481	7.53702	6.37333	3.82764	3.82764	10.2758	5.80123	7.3144
Negative angle of rotation	16	5.28947	3.71871	10.3228	10.3228	10.9021	6.58228	6.58228	11.8119	5.11233	5.27194	4.31719	4.31719	7.89773	4.75697	6.22416
Negative angle of rotation	17	7.39474	5.12956	16.478	16.478	9.14838	9.14891	9.14891	9.70044	7.55688	5.68878	5.6094	5.6094	7.53808	4.72774	9.75984
Negative angle of rotation	18	17.1512	9.30166	24.2191	24.2191	24.2566	17.9823	17.9823	36.188	12.0608	9.72081	9.21667	9.21667	16.8476	7.42133	12.1841
Positive angle of rotation	1	8.05414	2.52014	6.93953	6.93953	8.40259	11.8418	11.8418	16.6083	4.19878	3.76384	11.4499	11.4499	19.0613	11.1925	11.4134
Positive angle of rotation	2	7.11719	1.17763	4.98228	4.98228	9.84488	17.4841	17.4841	5.13177	2.08365	4.04953	8.11734	8.11734	14.9412	11.6105	16.284
Positive angle of rotation	3	6.54522	0.86712	3.60811	3.60811	7.49695	15.9405	15.9405	18.099	2.22216	2.81085	10.9882	10.9882	12.5709	9.87333	10.1688
Positive angle of rotation	4	16.6817	3.57432	9.66987	9.66987	17.6381	33.0616	33.0616	21.2947	4.87537	4.36372	15.3134	15.3134	25.2238	17.3344	27.7787
Positive angle of rotation	5	23.9434	7.59922	17.7389	17.7389	30.5019	53.9863	53.9863	33.4903	8.15562	8.55474	25.5944	25.5944	39.2287	25.3009	44.9994
Positive angle of rotation	6	11.5312	1.30621	5.23103	5.23103	6.51248	16.674	16.674	11.6342	3.03918	2.43696	12.1386	12.1386	8.85112	7.13318	12.3035
Positive angle of rotation	7	13.1203	4.70395	11.1202	11.1202	18.2114	14.4311	14.4311	18.5104	12.9953	7.77972	16.0758	16.0758	25.528	11.616	16.2996
Positive angle of rotation	8	10.6595	4.58715	6.26406	6.26406	12.9267	8.37007	8.37007	9.32892	6.77759	4.9493	11.1099	11.1099	14.0415	7.1989	8.23195
Positive angle of rotation	9	5.66337	3.94473	3.45327	3.45327	13.1474	6.79986	6.79986	11.0299	4.19121	3.63941	6.68461	6.68461	11.8154	2.54534	6.60062
Positive angle of rotation	10	7.69213	5.65798	10.025	10.025	16.3507	19.3424	19.3424	31.6829	7.48288	6.03969	11.9532	11.9532	16.8985	9.21903	8.69111
Positive angle of rotation	11	8.88609	7.88694	11.6476	11.6476	13.7113	23.6559	23.6559	22.1198	7.82443	8.40277	14.1408	14.1408	19.6733	13.7134	15.2332
Positive angle of rotation	12	15.9892	8.88048	22.1169	22.1169	20.0377	16.8386	16.8386	27.8304	11.6942	9.9371	13.744	13.744	23.7747	9.72739	14.8078
Positive angle of rotation	13	10.3673	6.92242	17.5033	17.5033	8.8001	10.5688	10.5688	24.3609	7.36693	6.44068	6.96431	6.96431	15.878	5.17062	10.0265
Positive angle of rotation	14	10.1808	6.69076	11.9034	11.9034	8.30507	13.5818	13.5818	17.6972	9.1657	6.01749	12.0054	12.0054	12.324	9.75549	10.8004
Positive angle of rotation	15	10.0947	7.52394	14.5617	14.5617	9.94493	12.9477	12.9477	13.6053	11.5178	6.54703	13.4632	13.4632	21.2979	12.0884	11.7055
Positive angle of rotation	16	11.3964	7.98175	14.9128	14.9128	10.2612	15.1209	15.1209	12.1206	9.45439	10.5275	11.8089	11.8089	14.836	7.58932	6.67684
Positive angle of rotation	17	15.3417	9.70961	20.9451	20.9451	16.9118	18.8126	18.8126	15.3672	10.8932	9.8761	9.55417	9.55417	19.0464	11.0636	13.1652
Positive angle of rotation	18	27.1912	17.0234	41.05	41.05	36.6385	29.1803	29.1803	21.9539	25.028	16.2012	24.5197	24.5197	41.2911	24.4991	32.7026
Rho angular changes to centre of mass	1	5527.65	54.7185	394.301	394.301	3603.76	2748.2	2748.2	1991.7	1087.89	447.157	2610.26	2610.26	4988.95	2486.56	1612.28
Rho angular changes to centre of mass	2	1741.4	40.6837	279.185	279.185	2034.42	2975.77	2975.77	682.48	454.086	134.411	2086.42	2086.42	4328.62	1592.79	3198.59
Rho angular changes to centre of mass	3	966.806	95.8881	141.131	141.131	1463.64	2397.11	2397.11	1330.72	216.2	71.4734	1894.46	1894.46	5342.73	1490.03	1191.37
Rho angular changes to centre of mass	4	2072.49	138.282	375.941	375.941	3378.49	4808.75	4808.75	2669.02	291.306	275.356	3519.77	3519.77	11797.5	3578.8	7641.47
Rho angular changes to centre of mass	5	5074.59	353.72	833.361	833.361	5018.52	8826.8	8826.8	5424.45	519.503	470.692	5409.49	5409.49	16202.1	6210.14	7517.35
Rho angular changes to centre of mass	6	1382.2	201.582	231.135	231.135	2091.7	2832.02	2832.02	1001.11	228.417	209.598	1308.36	1308.36	5154.28	2994.72	2694.51
Rho angular changes to centre of mass	7	1691.59	187.703	331.156	331.156	1690.8	2804.2	2804.2	1762.87	382.918	353.557	1104.22	1104.22	4933.14	3143.08	2353.69
Rho angular changes to centre of mass	8	1028.33	269.673	372.563	372.563	1371.36	2100.76	2100.76	1392.56	244.055	270.518	1762.62	1762.62	3337.79	2025.87	2513.74
Rho angular changes to centre of mass	9	783.345	189.099	617.895	617.895	1040.18	1324.88	1324.88	1198.96	334.368	170.405	1612.54	1612.54	2200.11	2390.15	3325.37
Rho angular changes to centre of mass	10	2435.21	357.631	765.743	765.743	2006.09	1743.88	1743.88	2391.16	847.368	416.166	2550.73	2550.73	5853.07	2925.31	4466.74
Rho angular changes to centre of mass	11	3334.84	479.015	874.066	874.066	2684.42	2378.34	2378.34	2173.25	595.596	734.221	1328.96	1328.96	6263.59	3258.12	5093.49
Rho angular changes to centre of mass	12	2868.77	482.093	1046.75	1046.75	2412.66	3026.18	3026.18	2323.07	812.744	996.044	1875.29	1875.29	3988.63	1758.6	3792.08
Rho angular changes to centre of mass	13	1066.95	431.664	819.605	819.605	1756.65	1551.42	1551.42	1984	507.075	654.718	1234.03	1234.03	2784.05	1928.84	2771.53
Rho angular changes to centre of mass	14	1823.08	433.371	992.61	992.61	1431.15	1591.26	1591.26	1990.65	730.568	803.914	1726.86	1726.86	2859.8	1951.75	2192.4
Rho angular changes to centre of mass	15	1418.03	482.106	1149.72	1149.72	2022.46	1005.46	1005.46	2004.33	720.663	1036.77	1196.25	1196.25	2616.41	1797.88	1646.77
Rho angular changes to centre of mass	16	1682.38	398.656	822.847	822.847	1248.4	1057.36	1057.36	1724.2	769.701	718.655	1285.13	1285.13	1434.53	1382.78	1619.87
Rho angular changes to centre of mass	17	1904.18	427.487	1343.06	1343.06	1515.42	1338.66	1338.66	2525.66	803.819	925.8	1740.6	1740.6	2279.05	1791.06	2179.31
Rho angular changes to centre of mass	18	2789.16	1150.25	2844.89	2844.89	3837.41	2527.48	2527.48	5056.96	1745.03	1940.57	2782.26	2782.26	4687.31	3348.07	3563.5
Theta angular changes to centre of mass	1	625.835	157.988	28.5755	28.5755	397.64	311.54	311.54	276.995	207.949	88.3334	509.253	509.253	164.14	491.782	132.688
Theta angular changes to centre of mass	2	156.092	67.7888	27.3852	27.3852	59.555	92.877	92.877	252.081	75.3996	63.0361	229.461	229.461	97.6251	214.183	68.7226
Theta angular changes to centre of mass	3	110.614	188.58	40.07	40.07	66.9237	97.065	97.065	110.145	95.6811	23.9292	114.326	114.326	109.03	107.179	150.802
Theta angular changes to centre of mass	4	258.861	224.655	79.8904	79.8904	181.22	168.348	168.348	141.292	159.709	89.4719	336.079	336.079	250.302	166.858	235.452
Theta angular changes to centre of mass	5	321.554	607.614	169.63	169.63	355.415	247.417	247.417	652.693	270.299	202.545	525.691	525.691	510.802	303.322	363.288
Theta angular changes to centre of mass	6	150.55	237.308	62.9792	62.9792	108.845	86.9245	86.9245	145.483	79.0328	75.8473	183.635	183.635	151.92	64.5023	219.563
Theta angular changes to centre of mass	7	317.684	246.608	99.9041	99.9041	81.6285	136.125	136.125	281.001	97.1867	86.148	317.458	317.458	123.329	211.189	140.029
Theta angular changes to centre of mass	8	87.244	236.309	87.0562	87.0562	139.912	80.8877	80.8877	132.928	57.0033	88.5647	206.547	206.547	144.929	165.691	124.767
Theta angular changes to centre of mass	9	131.831	185.749	108.704	108.704	202.769	117.875	117.875	331.926	62.9865	67.4435	184.499	184.499	182.308	353.63	93.0391
Theta angular changes to centre of mass	10	166.786	342.88	200.516	200.516	234.307	184.286	184.286	395.248	226.949	244.998	387.866	387.866	251.975	287.908	316.929
Theta angular changes to centre of mass	11	316.22	437.417	153.844	153.844	162.834	282.66	282.66	639.954	226.958	223.096	570.938	570.938	350.252	392.284	342.56
Theta angular changes to centre of mass	12	651.984	666.487	306.54	306.54	345.815	344.138	344.138	551.468	196.27	231.33	692.17	692.17	393.055	330.834	514.482
Theta angular changes to centre of mass	13	410.328	568.168	149.429	149.429	307.621	303.31	303.31	522.031	141.004	286.65	665.989	665.989	294.04	258.414	235.57
Theta angular changes to centre of mass	14	407.381	472.869	218.621	218.621	375.251	160.88	160.88	501.473	154.709	246.72	479.45	479.45	302.339	223.598	357.175
Theta angular changes to centre of mass	15	393.676	512.917	217.715	217.715	269.331	245.384	245.384	752.619	165.869	244.725	486.315	486.315	341.416	286.073	311.115
Theta angular changes to centre of mass	16	485.082	521.482	173.413	173.413	322.553	146.552	146.552	616.917	168.522	243.637	545.443	545.443	242.059	282.621	391.001
Theta angular changes to centre of mass	17	431.428	661.055	265.547	265.547	423.841	235.043	235.043	730.923	242.748	258.827	576.071	576.071	320.114	350.377	402.855
Theta angular changes to centre of mass	18	1281.83	1489.28	633.47	633.47	760.081	535.59	535.59	1424.63	524.109	609.815	1524.86	1524.86	674.005	609.046	729.788

## Sheet: Ethanol 1 cycle 2
Motion parameter	Frequency bin	Embryo 1	Embryo 2	Embryo 3	Embryo 4	Embryo 5	Embryo 6	Embryo 7	Embryo 8	Embryo 9	Embryo 10	Embryo 11	Embryo 12	Embryo 13	Embryo 14	Embryo 15
Negative angle of rotation	1	2.57169	0.714439	2.76006	7.37021	5.4817	6.12949	6.5357	11.1417	0.815547	1.50704	32.0277	2.48212	20.6917	0.672052	9.58721
Negative angle of rotation	2	2.9402	0.783275	3.00656	21.7192	3.21033	7.38674	3.22212	11.8438	1.58234	1.25199	7.56623	3.24872	8.41362	0.720138	8.36476
Negative angle of rotation	3	1.56859	0.943333	2.53154	9.66746	2.10005	6.41884	2.5742	12.4029	1.09862	0.965392	8.53991	1.2186	5.70207	1.13411	8.46507
Negative angle of rotation	4	5.009	1.58428	4.1814	23.8355	8.22059	16.0339	7.46366	11.2047	2.99974	1.89441	31.1116	3.25684	13.6303	1.57943	14.7708
Negative angle of rotation	5	9.99761	3.24148	8.55188	43.2165	10.2971	31.8036	9.7665	25.6164	4.82208	3.27127	42.6985	5.87443	30.6456	2.76693	20.519
Negative angle of rotation	6	3.76367	1.10511	3.31658	15.5604	4.38004	12.0935	5.90024	6.87547	2.45025	1.70414	11.9271	2.81079	7.43722	1.21354	6.17553
Negative angle of rotation	7	4.82978	2.44785	4.65909	13.1794	5.68732	16.5086	8.19708	5.13173	4.30852	2.23728	22.4808	4.78374	17.5585	1.83928	7.94155
Negative angle of rotation	8	5.11769	0.909732	3.84472	9.62737	2.47927	13	3.44994	5.29913	2.06968	1.50713	13.2155	3.20403	9.75813	1.34571	4.67143
Negative angle of rotation	9	3.20025	2.70508	3.84591	6.31547	3.39302	11.5292	2.9948	4.21915	1.53177	1.40151	10.0808	3.09404	14.7673	1.14683	3.23333
Negative angle of rotation	10	8.9845	3.6907	6.44122	15.1732	7.69043	15.9727	9.74027	7.59705	4.76986	2.59056	22.3673	4.49806	26.8532	2.47353	6.59711
Negative angle of rotation	11	8.066	4.88368	14.2916	15.0822	6.29251	13.8109	15.5544	10.9375	7.75806	5.57989	30.4793	3.50103	21.8874	5.45988	11.184
Negative angle of rotation	12	9.48137	9.52659	19.1824	23.1103	16.4768	10.9862	15.2704	9.18239	11.4465	10.7842	17.0304	7.42758	20.6219	7.21023	13.8158
Negative angle of rotation	13	5.93966	3.94236	10.5408	8.87409	7.20489	6.16114	9.37808	5.96631	4.85111	3.16853	12.2083	3.85912	15.5595	3.45716	6.07283
Negative angle of rotation	14	7.77556	3.65379	8.8046	9.08356	7.99159	4.54417	7.38283	7.00885	3.70802	3.49509	18.447	2.85607	14.8717	3.54077	7.42476
Negative angle of rotation	15	13.52	4.87216	9.69552	7.57205	9.27616	6.73466	15.1659	9.18389	5.46128	3.20346	10.0593	4.56208	13.9422	3.30904	7.18925
Negative angle of rotation	16	8.51127	4.14622	9.32362	8.47406	6.94169	6.19551	10.5283	6.68553	5.17721	3.85937	12.3213	3.86886	11.4255	2.95014	7.5812
Negative angle of rotation	17	12.8605	5.7538	10.2937	10.7527	8.88928	6.55949	11.1551	10.8403	5.04064	4.30973	17.1978	5.01734	18.5393	3.37517	9.68576
Negative angle of rotation	18	25.3206	10.3785	20.9306	20.5858	19.911	12.5185	21.8295	25.3453	10.6626	8.40658	33.4985	10.5782	24.5704	8.21083	14.1336
Positive angle of rotation	1	21.6948	2.06826	5.57243	19.192	23.0995	9.25214	10.8163	19.0486	2.94863	3.45901	13.9029	3.66591	19.6509	2.16752	2.60991
Positive angle of rotation	2	17.2834	1.70834	4.27114	20.1004	19.3289	7.4151	9.74083	21.6251	2.99871	2.37271	16.4169	5.25586	15.2868	2.81634	5.54018
Positive angle of rotation	3	15.4784	2.07545	4.80414	18.358	13.2936	8.4518	12.3229	18.7179	2.45587	2.70151	15.3321	2.80823	6.88461	1.301	4.21907
Positive angle of rotation	4	26.3807	3.98117	9.75522	35.6308	30.0763	16.0154	19.4597	28.2502	4.43916	3.8203	25.9522	7.8795	17.3138	4.25928	13.3029
Positive angle of rotation	5	50.3889	6.53704	18.836	46.5827	50.5018	29.6585	26.7885	29.7208	9.26613	6.80186	52.1006	11.9928	26.9684	7.4378	16.6025
Positive angle of rotation	6	22.3933	2.44569	5.83739	17.4912	18.7992	8.56113	5.9147	10.5179	6.74558	3.32452	17.6697	4.73121	14.3573	1.50537	7.98627
Positive angle of rotation	7	29.3498	5.61453	5.63014	27.0886	19.3257	17.0739	11.7894	8.94243	7.70474	3.64946	14.3221	7.09251	26.2918	6.11712	8.61247
Positive angle of rotation	8	23.6971	5.32662	9.51776	20.3455	7.8585	9.45246	7.51833	15.3031	7.86567	4.89388	9.5076	6.27256	8.86277	2.81121	8.43746
Positive angle of rotation	9	19.421	5.73388	7.47981	19.5637	5.91257	10.6167	5.66328	12.7827	5.0039	3.00908	9.01495	3.85043	9.99281	2.23995	3.06993
Positive angle of rotation	10	21.1094	5.38074	9.60387	26.5649	11.223	12.5909	11.4008	12.1461	8.15763	5.17039	13.5134	6.61438	19.2016	4.02423	10.0711
Positive angle of rotation	11	26.3146	7.97367	14.1421	19.5359	16.0043	11.6293	14.4228	17.4578	8.79094	6.43961	13.7231	8.40303	24.429	6.17351	11.0453
Positive angle of rotation	12	29.4065	10.0217	13.9656	31.4077	15.839	13.9174	14.0464	15.9262	12.259	8.39669	14.775	9.82496	29.8492	7.47778	13.2457
Positive angle of rotation	13	20.7026	8.08733	15.6341	18.4663	13.5446	10.1605	9.80441	11.6047	8.44183	4.44491	12.5295	9.20569	16.0167	6.66275	7.62459
Positive angle of rotation	14	16.5958	7.2598	15.4926	11.4761	12.6104	7.29009	11.2454	13.5411	8.94036	5.97345	9.97988	7.12139	17.0174	5.41343	9.06013
Positive angle of rotation	15	20.9208	9.83968	18.3036	12.5086	9.46969	11.4521	15.1414	17.9411	11.6657	7.01534	18.2572	11.9399	18.3923	6.50128	9.9935
Positive angle of rotation	16	14.9039	8.36792	16.2981	12.8672	8.00282	12.2387	15.2405	17.6693	9.20435	7.49982	11.2681	8.18848	19.7473	7.86017	9.12093
Positive angle of rotation	17	28.8193	9.36385	17.3697	22.549	16.5109	14.0633	15.9148	23.44	11.9929	7.05657	13.3636	8.40999	20.9461	10.3504	9.69004
Positive angle of rotation	18	48.9602	21.4137	40.1774	39.9325	31.3923	25.3393	32.8669	45.0734	22.0456	13.8636	27.7414	19.2412	47.2833	15.1887	21.9835
Rho angular changes to centre of mass	1	5747.45	84.9528	513.542	4057.18	1070.74	3811.34	1993.36	3282.11	461.461	540.49	2711.53	1345.18	12905	3255.49	2762.65
Rho angular changes to centre of mass	2	2891.01	25.6003	387.911	3533.12	2198.91	1235.82	1403.02	2171.26	398.257	331.73	714.707	2185.43	4354.04	737.493	1844.16
Rho angular changes to centre of mass	3	2367.55	61.0958	214.746	1927.16	1130.29	780.279	2089.89	3095.02	219.202	215.881	1165.21	1230.25	1841.95	458.843	3645.52
Rho angular changes to centre of mass	4	3178.85	202.383	367.272	6247.66	3662.66	2933.86	4372.91	2448.31	328.632	445.163	2364.84	4522.45	5931.53	1056.97	4000.52
Rho angular changes to centre of mass	5	7235.69	401.333	784.127	9948.46	7298.01	5348.79	7105.28	5463.53	736.422	936.275	6010.25	7771.51	13673.1	2113.81	5815.76
Rho angular changes to centre of mass	6	2224.56	129.63	237.249	2999.36	2312.82	1808.89	1763.14	2108.58	194.056	374.823	1893.91	2893.94	5217.43	1085.06	1369.16
Rho angular changes to centre of mass	7	2260.24	204.314	401.716	2390.09	2468.2	1916.09	2047.84	2404.64	262.802	449.947	2727.98	2213.44	5300.22	909.319	2639.96
Rho angular changes to centre of mass	8	1492.64	145.142	238.711	1509.79	1306.75	1016.27	1361.36	1191.66	287.714	500.73	2079.6	1042.63	4491.6	1213.54	1868.65
Rho angular changes to centre of mass	9	1066.37	126.015	234.926	1766.37	959.64	657.71	1074.28	1136.28	295.362	551.417	2433.1	553.777	6963.54	1014.31	1683.21
Rho angular changes to centre of mass	10	1894.72	336.176	473.971	3717.34	1938.29	908.882	1570.06	2531.5	642.362	921.87	4185.88	2317.98	9805.44	1739.55	3153.51
Rho angular changes to centre of mass	11	1991.85	365.277	858.558	3312.55	2880.58	1907.39	2680.18	2231.07	741.973	1130.31	4123.81	3479.97	6247.6	2343.54	5061.89
Rho angular changes to centre of mass	12	2113.77	531.167	886.538	3091.71	2052.46	2004.48	2601.92	2328.9	1068.38	1734.2	3188.26	2655.9	7109.74	3632.61	4511.98
Rho angular changes to centre of mass	13	2237.34	405.344	764.656	2609.24	1656.22	926.6	1339.03	1615.11	785.851	1101.31	2466.27	1315.12	5761.11	2001.78	2903.67
Rho angular changes to centre of mass	14	2132.24	431.796	749.039	1980.92	1236.98	829.354	2020.16	1340.99	811.499	1395.34	2508.44	1724.13	4027.39	2218.68	2225.07
Rho angular changes to centre of mass	15	1924.05	525.107	971.075	1848.42	1638.07	976.348	1818.06	1956.79	937.145	1420.02	2136.71	1870.15	4409.87	3127.61	2776.29
Rho angular changes to centre of mass	16	2235.9	556.968	604.094	1381.58	1422.77	815.473	2142.38	2101.45	865.987	1317.55	2073.2	1219.21	4191.84	2080.54	1942.64
Rho angular changes to centre of mass	17	2505.4	539.004	912.265	2540.34	1986.91	1189.41	1953.22	1831.37	1014.38	1797.12	2101.38	1327.66	3877.08	3412.98	2369.37
Rho angular changes to centre of mass	18	4804.22	1265.86	1612.14	4771.78	3162.85	2501.67	4535.69	4655.39	2228.72	3586.18	5716.44	3309.83	6987.73	6968.15	4913.89
Theta angular changes to centre of mass	1	96.6189	141.808	38.6762	101.312	181.414	326.873	83.2484	416.605	81.1229	532.15	463.015	91.6589	255.47	374.994	183.006
Theta angular changes to centre of mass	2	96.4588	124.127	50.5629	130.647	136.395	214.066	13.4375	294.306	79.9084	244.56	270.203	118.679	97.127	126.79	140.688
Theta angular changes to centre of mass	3	94.5283	78.564	42.8513	94.8412	103.576	82.0902	48.8701	156.621	33.3005	148.838	121.793	50.8234	148.264	73.2594	430.488
Theta angular changes to centre of mass	4	195.901	240.181	147.255	187.391	275.732	254.063	109.77	214.804	85.5727	311.199	319.201	197.722	252.946	154.001	265.322
Theta angular changes to centre of mass	5	425.513	476.26	311.995	328.601	299.433	363.883	221.712	277.772	232.052	432.898	412.874	316.583	467.602	283.539	494.791
Theta angular changes to centre of mass	6	129.6	225.139	93.8284	195.827	94.6878	96.2278	49.4743	82.0108	110.887	198.514	119.858	77.2327	206.982	119.273	113.198
Theta angular changes to centre of mass	7	121.017	190.076	145.063	228.612	121.045	108.659	64.1718	100.305	104.039	374.892	179.107	111.426	346.002	241.818	250.913
Theta angular changes to centre of mass	8	69.7298	251.77	95.4126	162.864	131.328	74.375	52.161	55.6215	93.4801	201.138	141.101	89.5276	256.353	156.679	177.327
Theta angular changes to centre of mass	9	68.5316	240.802	49.6808	117.023	124.446	114.203	60.643	81.7602	155.344	240.278	115.043	69.1717	182.439	113.347	178.315
Theta angular changes to centre of mass	10	126.876	455.661	181.588	257.673	134.266	121.716	171.846	130.604	260.195	500.635	201.478	160.795	399.149	222.426	287.542
Theta angular changes to centre of mass	11	147.011	601.546	227.443	208.736	295.426	195.189	238.637	132.62	278.928	644.515	189.528	278.188	482.071	475.289	220.207
Theta angular changes to centre of mass	12	88.8065	579.076	317.982	264.7	440.908	166.992	184.557	218.243	395.835	878.516	298.683	346.669	642.893	480.459	294.714
Theta angular changes to centre of mass	13	101.603	589.234	320.049	162.157	271.513	219.997	93.3494	143.702	339.564	658.439	165.269	155.526	355.866	309.529	254.885
Theta angular changes to centre of mass	14	96.1495	529.877	243.702	189.783	289.151	209.337	62.4255	118.661	349.163	831.039	178.679	237.657	400.764	333.166	194.006
Theta angular changes to centre of mass	15	80.8163	813.201	296.963	249.659	194.719	260.42	73.97	180.163	317.052	620.809	197.675	263.522	776.537	373.433	205.774
Theta angular changes to centre of mass	16	116.165	593.978	351.728	246.711	224.727	223.233	84.0579	317.279	336.118	699.325	157.616	315.63	496.243	332.89	199.202
Theta angular changes to centre of mass	17	101.629	722.901	209.607	330.591	221.436	230.646	102.321	213.613	310.779	914.057	275.215	255.771	604.327	383.887	265.868
Theta angular changes to centre of mass	18	210.643	1428.63	504.798	379.456	568.209	516.838	190.989	562.189	921.23	1669.4	458.656	636.327	1386.82	1167.05	633.961

## Sheet: Ethanol 1 cycle 3
Motion parameter	Frequency bin	Embryo 1	Embryo 2	Embryo 3	Embryo 4	Embryo 5	Embryo 6	Embryo 7	Embryo 8	Embryo 9	Embryo 10	Embryo 11	Embryo 12	Embryo 13	Embryo 14	Embryo 15
Negative angle of rotation	1	2.76085	0.87982	2.84214	13.6646	17.9839	3.78684	16.1618	9.60289	1.51802	9.56966	7.28456	4.48251	16.2051	4.58304	10.0966
Negative angle of rotation	2	4.25005	0.816428	2.4581	12.7127	11.2589	7.01694	3.95959	10.3495	1.75031	7.28628	5.29655	4.04003	11.0981	3.6937	6.94275
Negative angle of rotation	3	2.88246	0.738191	2.2741	13.5864	8.90717	5.17096	2.83005	9.90476	1.11199	5.7802	5.17694	3.74871	9.9439	3.24967	9.49242
Negative angle of rotation	4	5.98311	1.67801	4.69344	24.7919	18.736	9.88681	12.3476	10.5281	2.40152	12.5999	6.53411	6.66683	16.7969	7.69043	14.3901
Negative angle of rotation	5	9.62378	3.42917	6.18309	29.982	39.2759	14.6293	37.0959	33.5722	4.26006	27.8064	5.1954	10.88	30.2891	9.58976	27.1683
Negative angle of rotation	6	2.71792	1.55902	2.56363	11.1998	10.9677	6.41938	11.6563	9.93857	2.2774	9.4138	3.10388	1.44566	9.30272	2.78218	9.85636
Negative angle of rotation	7	6.22849	2.76602	6.48369	14.424	9.09944	7.71358	20.6319	9.63887	3.50375	7.45312	9.72619	3.74007	11.4086	3.3409	10.4777
Negative angle of rotation	8	3.30264	1.69199	2.37807	8.94924	11.8766	6.39865	10.7979	8.685	1.95637	4.8013	5.21059	2.13438	7.03123	5.11793	7.31161
Negative angle of rotation	9	2.96206	1.68388	4.14309	5.63612	9.56168	5.12654	10.6482	6.22904	1.68734	3.46018	2.69649	2.10922	6.95292	2.30973	5.43293
Negative angle of rotation	10	4.36141	3.74303	5.86768	11.6779	13.0806	8.9091	11.208	11.7088	4.69371	8.62292	6.95081	6.30075	14.6562	4.1027	7.0151
Negative angle of rotation	11	7.02633	5.34655	11.0678	17.4499	18.345	12.1307	11.0795	15.1644	6.74098	10.9578	12.4497	7.15608	16.1946	8.63436	13.2996
Negative angle of rotation	12	7.80795	10.2498	16.6086	24.0623	20.83	15.8535	11.9074	19.6886	11.3897	19.2629	15.2088	11.4534	15.9894	11.8092	17.7576
Negative angle of rotation	13	5.30199	3.14117	9.68708	16.1724	10.4492	7.29881	10.8381	15.8717	3.8655	6.73675	8.57819	6.81604	11.2941	4.64755	8.54007
Negative angle of rotation	14	5.14354	3.97181	7.63486	15.0692	13.0043	8.50254	8.97939	13.1307	4.2079	7.39279	5.70665	5.90238	11.6116	3.36416	8.62157
Negative angle of rotation	15	6.21277	4.33059	7.1051	15.439	13.6024	8.1406	7.8894	14.4563	4.48509	8.70136	5.32645	8.50554	10.544	4.80863	10.3917
Negative angle of rotation	16	3.80306	3.94928	6.8432	10.3683	11.2308	7.07319	5.99186	10.5342	5.16353	6.79463	6.40924	5.29193	10.4658	3.71451	7.72815
Negative angle of rotation	17	7.41162	5.71116	6.98636	10.9936	9.68842	9.14643	9.91766	12.6931	4.96657	8.47762	6.47825	7.55859	13.1744	4.43145	10.9059
Negative angle of rotation	18	11.5901	12.4544	18.9576	31.318	33.5366	16.5344	18.6435	26.4778	8.98149	13.3153	11.2183	19.895	26.555	8.9703	26.3076
Positive angle of rotation	1	3.98437	5.36033	7.13305	13.1439	29.9545	6.59802	23.4102	18.4103	3.75782	11.9744	31.0267	6.40721	12.228	7.5881	4.66882
Positive angle of rotation	2	4.6063	3.4433	5.43904	11.8906	8.96167	13.4735	12.8882	20.0755	3.63255	11.2108	35.4018	5.2959	21.6571	5.70242	2.10139
Positive angle of rotation	3	3.91092	4.05749	3.13579	13.5291	16.0143	5.54992	8.40279	14.0389	2.69834	8.54833	30.2127	4.79449	24.8522	10.364	7.03477
Positive angle of rotation	4	5.87901	5.2611	8.60814	25.0334	31.7522	16.0582	32.0037	31.8362	4.17209	18.9047	58.0859	6.76034	30.5289	14.0894	10.1591
Positive angle of rotation	5	10.2929	11.7546	13.0043	36.6247	40.5895	33.7815	43.3954	54.4932	9.2433	41.4278	64.5231	13.3928	51.8874	24.6388	19.7527
Positive angle of rotation	6	2.42928	3.15936	4.56334	13.3219	23.5118	8.79729	11.5416	11.7635	5.41813	12.7573	11.8505	6.80394	20.2541	11.3756	7.84919
Positive angle of rotation	7	9.00214	7.95614	14.0872	21.0378	21.8742	15.3447	19.6265	19.5696	9.93963	16.2113	17.1715	5.3454	16.4324	14.5548	15.544
Positive angle of rotation	8	4.2758	6.02391	10.4373	9.89601	17.8601	10.4665	25.4803	14.855	7.14265	13.3153	14.4706	4.91949	9.43647	7.75638	8.00907
Positive angle of rotation	9	3.4448	4.52372	5.71308	10.4316	12.906	6.9198	16.2916	8.57732	3.99516	5.8685	12.9912	4.16365	17.7119	6.27119	7.99319
Positive angle of rotation	10	5.3819	8.24369	8.78274	29.1067	26.4931	12.9694	20.7119	20.5776	7.26511	11.0367	16.9206	7.25833	15.8094	13.8803	9.86684
Positive angle of rotation	11	7.3434	12.0758	12.0283	41.111	29.0235	16.2865	16.6339	23.2346	9.31058	9.73458	20.0638	6.25014	22.8533	11.9891	17.0621
Positive angle of rotation	12	9.16116	13.6956	14.7452	38.7925	39.9255	16.8657	23.8946	20.8919	12.9434	20.6758	18.1299	7.74543	26.6431	13.7493	15.1101
Positive angle of rotation	13	7.05561	11.3777	11.414	14.7485	24.5746	12.0242	14.2244	14.6578	6.32456	14.3502	12.6601	6.57973	11.8849	7.05654	12.1992
Positive angle of rotation	14	8.89321	10.2583	12.1526	17.0203	25.0568	11.8752	13.1391	15.326	9.80308	20.0216	14.298	7.35521	18.8833	11.1936	11.432
Positive angle of rotation	15	6.97016	14.1659	17.2993	19.6855	27.7026	13.243	17.3605	17.0132	9.66388	18.7886	16.1672	9.05338	23.6269	8.28949	12.5294
Positive angle of rotation	16	5.31623	17.6304	15.3527	17.3758	21.3981	11.3794	16.9694	17.8492	9.87982	18.9451	9.86466	7.28345	23.151	8.23772	13.0596
Positive angle of rotation	17	10.3948	15.4255	21.7729	21.09	24.8863	17.6466	16.9994	17.2518	10.8533	19.291	12.1609	10.4129	23.7368	9.62214	15.4191
Positive angle of rotation	18	19.4423	30.0563	36.4124	42.9818	58.4095	31.6644	39.2518	39.0798	20.4163	26.2626	25.4061	22.6695	57.7398	17.8243	27.8608
Rho angular changes to centre of mass	1	3533.79	7468.73	355.945	2652.96	2413.67	2289.62	2751.38	3545.1	182.948	2323.48	3405.33	3039.22	5824.32	6157.6	1474.45
Rho angular changes to centre of mass	2	3339.52	1821.85	490.124	3098.06	1792.66	2864.25	1318.37	2008.92	156.734	1856.6	2042.03	2350.82	2983.26	1246.74	3373.65
Rho angular changes to centre of mass	3	2873.05	1418.87	165.963	2359.47	1854.5	2245.63	1566.58	905.443	138.775	2106.07	2392.92	2089.06	4597.56	1931.35	4062.51
Rho angular changes to centre of mass	4	4446.2	2319.53	689.365	5939.97	2449.5	5432.79	2898.72	3483.93	236.323	3702.04	5335.11	2655.15	8948.62	3523.38	5363
Rho angular changes to centre of mass	5	7882.56	3435.12	904.255	11139.6	5181.6	11075.2	5931.98	6546.35	671.967	8182.62	8416.86	5302.37	20276	5816.66	8025.75
Rho angular changes to centre of mass	6	1554.37	851.669	292.662	3127.96	2795.85	2730.05	2125.68	2554.25	217.274	3204.44	1636.53	2086.08	5729.08	1710.55	2411.81
Rho angular changes to centre of mass	7	1821.27	1127.62	808.385	2030.36	2519.12	2549	3383.01	2460.28	274.375	3784.89	2071.55	1689.24	4863.38	2023.31	2194.77
Rho angular changes to centre of mass	8	1921.97	791.077	573.288	1788.01	1268.21	1715.89	2208.56	2486.84	289.292	2760.72	1104.39	1334.49	3772.18	1558.5	2060.91
Rho angular changes to centre of mass	9	1576.85	612.131	962.199	1961.81	1441.73	1260.5	2726.97	1990.7	234.166	2118.23	2853.93	1751.1	2754.78	1472.82	2302.61
Rho angular changes to centre of mass	10	2259.6	1600.87	869.229	5248.37	2692.53	2363.22	4153.27	3201.89	506.846	2846.34	4144.38	3575.86	6371.63	1822.96	4049.66
Rho angular changes to centre of mass	11	2097.95	1826.48	1223.25	5283.99	3584.06	3662.29	4655.22	2644.91	768.272	3972.76	3074.91	2772.84	6391.5	1829.86	3948.26
Rho angular changes to centre of mass	12	2926.71	2057.25	1368.18	3099.48	3567.21	3018.28	6374.58	3475.97	890.375	5581.23	2218.22	1745.61	5364.76	2515.03	3938.11
Rho angular changes to centre of mass	13	1694.15	1334.62	993.212	2081.29	2737.6	1529.09	4136.54	1724.96	701.871	4930.95	2747.06	1476.22	3735.25	1582.7	2510.59
Rho angular changes to centre of mass	14	1847.95	1612.4	1181.26	1976.45	2957.98	1554.19	3827.91	1670.85	630.703	2837.16	1970.51	2120.28	4075.97	1665.28	2204.61
Rho angular changes to centre of mass	15	1787.26	1630.86	1268.16	2423.96	2787.58	1758.67	4764.73	2317.29	640.092	2964.64	1629.56	1999.06	3677.93	2044	2879.34
Rho angular changes to centre of mass	16	1383.68	1370.91	1077.48	1721.11	1830.19	1122.43	3597.73	1819.7	734.458	2047.35	1773.04	1597.1	3311.6	1304.92	2870.39
Rho angular changes to centre of mass	17	1606.54	1800.38	1731.09	2302.7	2595.08	1288.91	3789.18	2405.87	902.487	1904.3	2384.22	1756.89	2696.16	1942.71	2624.02
Rho angular changes to centre of mass	18	3776.93	3949.64	3458.04	4372.73	5400.4	2874.17	7729.99	4153.34	1653.66	4229.04	3409.76	4074.85	5917.14	3605.59	6034.18
Theta angular changes to centre of mass	1	37.3026	105.072	189.126	163.696	162.218	186.431	285.342	270.034	227.773	334.356	307.392	514.771	88.2757	46.5804	117.749
Theta angular changes to centre of mass	2	62.5221	34.7625	101.863	126.235	145.704	246.041	86.7502	176.201	54.9181	78.0953	104.937	194.483	64.5424	35.6921	113.225
Theta angular changes to centre of mass	3	43.9439	9.00298	88.7373	84.1229	82.0638	244.284	69.5652	62.3215	41.3615	83.3113	149.234	141.797	59.9031	39.6997	130.915
Theta angular changes to centre of mass	4	99.4485	35.6828	335.459	321.652	301.327	283.885	188.749	136.624	128.14	250.5	162.756	260.29	154.349	62.9113	367.207
Theta angular changes to centre of mass	5	199.61	59.996	698.896	401.852	313.088	628.495	450.783	197.469	444.137	277.264	299.711	438.454	347.056	171.97	547.464
Theta angular changes to centre of mass	6	41.5573	15.7795	279.28	112.044	164.415	141.916	158.385	62.5649	206.819	60.7568	102.139	168.793	77.0791	65.4355	231.105
Theta angular changes to centre of mass	7	32.8303	51.8538	310.316	353.895	144.896	226.734	275.457	81.0319	242.767	61.1088	127.635	244.43	98.0486	78.0124	334.508
Theta angular changes to centre of mass	8	33.9341	39.7543	427.812	177.904	129.85	145.493	147.487	47.1174	189.085	46.3685	120.146	141.911	83.4365	65.9884	136.357
Theta angular changes to centre of mass	9	41.8986	50.5157	397.698	178.023	110.505	189.707	238.437	59.2384	267.596	77.1577	104.155	148.31	94.4616	66.8535	276.464
Theta angular changes to centre of mass	10	79.1727	82.2547	433.734	219.495	246.986	389.546	176.861	96.6262	384.993	180.086	201.994	261.383	128.059	106.06	367.267
Theta angular changes to centre of mass	11	122.946	84.2212	829.609	401.741	310.964	518.936	187.228	102.85	590.192	217.389	141.835	445.982	190.577	97.653	465.903
Theta angular changes to centre of mass	12	129.576	75.3557	903.311	308.322	246.977	421.783	224.577	109.374	677.563	187.565	216.476	670.107	174.779	68.6861	448.043
Theta angular changes to centre of mass	13	63.5365	49.5017	750.24	202.328	346.644	380.841	203.835	52.0128	648.139	182.739	144.65	504.702	95.6865	32.3148	341.326
Theta angular changes to centre of mass	14	54.3582	63.395	777.446	370.726	176.637	377.757	176.655	75.6928	525.03	145.534	97.5105	505.426	99.6832	42.5014	345.82
Theta angular changes to centre of mass	15	47.703	81.6223	720.819	238.118	356.413	349.507	153.545	58.7428	747.233	185.614	281.661	513.849	99.5108	61.3592	237.53
Theta angular changes to centre of mass	16	42.03	110.462	759.123	294.708	220.043	407.104	150.532	65.0736	637.539	137.524	254.731	472.054	111.898	59.8167	352.811
Theta angular changes to centre of mass	17	64.9341	105.551	1056.99	282.709	337.022	420.924	183.898	76.612	701.73	204.155	264.461	673.019	118.952	67.2665	348.238
Theta angular changes to centre of mass	18	125.345	256.925	1994.96	644.622	649.685	1068.56	399.598	171.234	1599.74	341	610.528	1229.95	240.377	122.579	622.856

## Sheet: Ethanol 1 cycle 4
Motion parameter	Frequency bin	Embryo 1	Embryo 2	Embryo 3	Embryo 4	Embryo 5	Embryo 6	Embryo 7	Embryo 8	Embryo 9	Embryo 10	Embryo 11	Embryo 12	Embryo 13	Embryo 14	Embryo 15
Negative angle of rotation	1	9.94089	5.39465	5.39465	8.21747	17.7072	10.5999	14.0619	5.00841	1.48457	2.72309	4.88451	1.5653	3.47006	0.980359	6.88162
Negative angle of rotation	2	10.5507	5.4145	5.4145	4.35212	7.20376	9.4573	10.7899	15.1725	1.63016	4.2487	7.81835	1.9982	4.7705	0.739636	7.79475
Negative angle of rotation	3	10.4526	5.02324	5.02324	8.69535	7.39543	12.3561	10.8999	9.77937	0.916251	2.54211	7.0965	2.21751	9.1493	1.1525	8.25113
Negative angle of rotation	4	16.2484	11.7723	11.7723	15.3386	19.2609	17.2132	27.753	30.3207	2.35114	7.36873	10.3433	4.31295	6.79808	1.87826	14.9699
Negative angle of rotation	5	32.7879	19.92	19.92	32.5188	39.0765	38.6831	60.1508	48.3998	3.12923	11.1321	19.7675	6.90072	27.3895	4.75841	27.6096
Negative angle of rotation	6	11.2952	5.21535	5.21535	8.02595	8.98567	13.8328	27.7584	16.9402	3.3921	2.11885	5.82422	2.16425	10.4742	1.22952	8.0657
Negative angle of rotation	7	10.9183	5.01948	5.01948	11.921	12.8061	14.4007	32.7705	19.3713	5.16874	3.09642	10.0461	4.29289	11.719	3.20605	11.0804
Negative angle of rotation	8	15.2128	5.09877	5.09877	8.40281	12.1425	11.5808	22.2638	14.248	2.01012	1.89862	4.94256	3.73049	12.6449	1.58524	6.68169
Negative angle of rotation	9	10.0353	6.77481	6.77481	5.16335	13.9107	9.09739	15.4275	9.8058	2.33056	2.73702	4.66462	2.97011	9.10716	2.04275	3.76629
Negative angle of rotation	10	19.7512	15.2705	15.2705	12.2649	21.0131	15.4332	24.7826	15.1997	5.65267	3.4542	7.10707	6.50321	15.5711	4.09882	6.77362
Negative angle of rotation	11	21.9594	15.0466	15.0466	15.8252	23.6229	20.756	33.7369	20.0474	5.71091	6.05216	9.20293	9.94228	17.3039	5.4483	10.0999
Negative angle of rotation	12	17.2276	10.7062	10.7062	19.44	18.3686	21.4711	33.6672	16.3039	12.8507	11.0192	10.7523	9.56914	18.0641	10.0217	13.8537
Negative angle of rotation	13	8.5561	15.5696	15.5696	8.42529	16.6488	8.30361	23.6948	8.48287	4.57609	5.27773	7.56588	5.25739	8.75429	3.84725	8.53559
Negative angle of rotation	14	11.7066	12.9432	12.9432	9.72203	17.7057	6.74794	18.5833	8.13244	4.7879	5.30169	6.83751	5.34026	11.5832	4.12446	6.80577
Negative angle of rotation	15	13.452	6.03356	6.03356	14.7362	15.1294	7.81976	18.1436	9.48029	4.53097	5.78167	6.38675	7.67498	10.5946	5.69811	8.12211
Negative angle of rotation	16	8.05433	10.0767	10.0767	11.0953	8.48681	11.391	17.1126	7.35938	4.6305	6.94724	5.01735	6.03875	7.67342	4.94122	7.07827
Negative angle of rotation	17	16.6074	16.5739	16.5739	12.958	15.5735	10.6724	20.5757	9.03172	7.14892	6.73863	5.37872	5.73832	11.3682	5.0489	9.71099
Negative angle of rotation	18	25.7653	16.8226	16.8226	18.2821	35.7049	19.5585	33.7762	19.2544	9.89789	11.4841	12.5994	12.8435	29.0831	11.1471	15.4386
Positive angle of rotation	1	12.5241	5.15532	5.15532	28.6501	22.6259	8.61558	9.72001	13.1348	2.54674	8.23705	11.103	1.92021	7.93018	3.46013	4.91946
Positive angle of rotation	2	10.1185	5.73453	5.73453	13.7456	26.6062	13.1469	10.4371	20.3096	2.71923	10.5709	11.938	6.51186	12.1311	2.36031	6.48734
Positive angle of rotation	3	3.03586	6.18647	6.18647	16.7387	28.7428	14.7878	12.8653	12.2906	2.33767	6.57737	8.50453	5.58026	14.64	3.08938	8.93092
Positive angle of rotation	4	12.6388	10.0058	10.0058	38.8931	33.7672	28.0814	21.3948	42.3438	5.67184	18.5145	14.5395	11.8532	28.2068	2.3321	11.6941
Positive angle of rotation	5	22.9732	17.255	17.255	56.0711	53.7974	46.4185	56.7752	45.8872	7.42271	29.7777	20.9613	21.627	48.3773	9.44266	17.2898
Positive angle of rotation	6	16.264	4.36366	4.36366	14.5959	26.5407	13.8749	37.4453	17.0661	4.10391	7.62855	10.2473	6.84616	15.2751	6.05292	3.9648
Positive angle of rotation	7	11.7221	12.4018	12.4018	24.1111	27.5852	15.0063	35.6042	24.9288	9.59137	8.99369	13.7626	10.9807	24.6215	6.83713	11.0266
Positive angle of rotation	8	9.47703	8.09876	8.09876	14.1535	24.44	11.7348	19.9523	15.7239	7.22827	6.43131	9.11116	9.02971	9.84608	3.22374	6.91663
Positive angle of rotation	9	6.84874	8.62571	8.62571	11.4342	14.9582	10.6342	24.8248	12.3486	3.35225	4.94715	6.98686	5.87769	8.39135	3.3049	3.68029
Positive angle of rotation	10	17.3214	15.0964	15.0964	22.6571	32.2989	17.3884	33.152	15.5345	6.4555	10.5637	8.54084	13.4713	23.6803	7.66343	12.9744
Positive angle of rotation	11	30.4316	13.1649	13.1649	21.3562	46.4593	15.174	33.6877	20.7099	5.90051	14.3208	11.6968	13.4957	28.3365	7.22723	11.3961
Positive angle of rotation	12	22.1233	16.408	16.408	25.0968	44.96	21.1367	31.0331	18.3321	9.06011	12.3334	11.7994	13.1711	33.1117	9.76278	11.3458
Positive angle of rotation	13	18.9898	9.95997	9.95997	16.146	27.7429	14.6051	24.4428	15.9046	5.66271	7.23724	8.16558	7.73448	16.0527	8.37963	10.16
Positive angle of rotation	14	16.0913	16.098	16.098	20.8062	30.6501	9.72384	26.8798	13.6392	6.78455	10.2758	13.5248	8.9257	18.4382	6.77856	9.31864
Positive angle of rotation	15	19.5123	16.8966	16.8966	14.7395	27.6494	13.412	27.4652	19.2616	9.3482	11.2047	13.6777	7.25035	14.7417	9.12243	9.26754
Positive angle of rotation	16	19.1393	15.3678	15.3678	18.3101	27.6413	10.7332	18.5921	14.2486	7.16516	12.1135	11.1112	9.87154	18.7419	11.0758	7.69746
Positive angle of rotation	17	26.4947	24.1608	24.1608	16.9869	36.1834	13.9724	25.3852	13.1905	8.15289	13.7179	10.3424	10.2441	16.7092	13.313	9.61424
Positive angle of rotation	18	59.1763	39.501	39.501	35.7974	77.7009	27.476	42.1013	35.104	19.4452	22.6994	20.8533	28.4637	32.8498	23.6056	23.0833
Rho angular changes to centre of mass	1	1794.78	3186.46	3186.46	3756.8	1985.64	1497.31	2160.77	3347.24	753.601	2032.7	5259.98	2667.72	3014.6	384.695	1352.81
Rho angular changes to centre of mass	2	1563.14	1424.51	1424.51	3058.14	3086.51	2087.17	2858.42	1475.27	473.292	2030.1	2274.16	1319.41	1007.45	232.787	4224.66
Rho angular changes to centre of mass	3	873.299	1082.25	1082.25	2672.67	1636.42	2739.58	2418.2	1765.26	163.829	1843.06	2063.76	1321.42	4155.64	171.261	6598.91
Rho angular changes to centre of mass	4	2424.73	2892.11	2892.11	4427.32	1748.46	3621.89	4602.33	2548.53	373.442	4942.59	3580.56	2695.67	6593.61	441.654	7987.12
Rho angular changes to centre of mass	5	8322.47	7094.27	7094.27	13462.4	6467.4	8343.89	13135.1	4694	749.013	9410.92	5093.96	5090.8	13596.9	803.623	11724.3
Rho angular changes to centre of mass	6	1872.56	2866.76	2866.76	4194.34	1815.19	2975.02	7662.35	1187.41	358.99	3206.87	1834.16	1624.82	3384.14	368.691	2765.28
Rho angular changes to centre of mass	7	3638.25	2806.82	2806.82	4894.31	2866.14	2206.31	8227.31	2011.22	476.455	3938.14	1524.99	1750.69	3768.93	725.088	5806.61
Rho angular changes to centre of mass	8	2545.01	1897.45	1897.45	3182.46	2318.41	1442.45	4190.21	1256.88	340.65	2224.97	1511.35	1283.36	2424.63	349.423	3481.33
Rho angular changes to centre of mass	9	1823.84	1925.1	1925.1	3810.2	2053.84	1393.23	6031.51	1041.74	337.257	1646.1	1793.18	1075.59	1755.18	426.586	3405.24
Rho angular changes to centre of mass	10	4727.72	2051.87	2051.87	5675.16	3965.12	3225.06	8372.37	1719.48	669.371	2158.51	1822.23	2506.45	4280.62	680.493	6875.41
Rho angular changes to centre of mass	11	4124.21	1443.83	1443.83	6240.16	4552.13	4863.33	10379.1	2761.28	916.783	3340.76	2381.17	3733.54	6755.45	829.831	4629.31
Rho angular changes to centre of mass	12	3329.87	1757.28	1757.28	6396.93	4985.13	3376.7	8598.73	2224.42	942.751	4906.09	2290.79	2626.66	4689.67	1307.16	5468.31
Rho angular changes to centre of mass	13	1799.71	1564.83	1564.83	3368.05	4340.65	1963.76	6913.52	1569.41	929.2	3193.78	1529.92	1474.5	1740.38	1028.96	3480.42
Rho angular changes to centre of mass	14	2301.04	2112.69	2112.69	2529.35	4583.01	1313.98	7367.12	1463.7	758.388	2202.51	1526.38	1560.18	2392.53	864.658	2848.72
Rho angular changes to centre of mass	15	2831.42	2737.41	2737.41	2631.74	5610.2	2002.41	8846.68	1690.65	962.455	1422.07	1901.56	1975.06	2649.6	1044.27	2786.84
Rho angular changes to centre of mass	16	2478.3	2094.2	2094.2	2270.83	4361.03	1233.44	4501.56	1082.99	850.412	1373.68	1161.77	2081.51	2174.98	739.832	1718.33
Rho angular changes to centre of mass	17	1973.02	2233.89	2233.89	2594.3	6505.5	1741.94	4952.56	1891.86	933.668	2066.09	1392.87	1460.28	2731.23	994.874	2198.99
Rho angular changes to centre of mass	18	4529.82	3372.22	3372.22	6706.98	11742.3	3912.1	11993.3	3392.88	1929.27	4022.08	3568.62	3602.47	5434.59	2534.31	4557.22
Theta angular changes to centre of mass	1	90.8499	249.158	249.158	111.821	213.072	129.919	132.055	82.3498	38.5917	189.863	344.892	170.01	486.977	121.634	22.5003
Theta angular changes to centre of mass	2	128.054	131.255	131.255	149.164	144.28	81.2548	139.517	110.792	15.3362	98.5903	282.424	164.889	327.249	82.2362	32.7661
Theta angular changes to centre of mass	3	88.9306	111.1	111.1	142.932	191.66	143.94	190.903	102.247	7.9663	49.2672	238.381	85.1386	337.534	81.2929	55.8042
Theta angular changes to centre of mass	4	153.457	198.548	198.548	257.625	298.804	179.917	347.687	183.881	36.2145	116.078	447.315	223.4	308.501	120.112	62.1882
Theta angular changes to centre of mass	5	310.015	301.326	301.326	397.647	640.098	422.808	805.567	349.776	97.6381	243.189	459.272	299.467	579.09	292.056	113.906
Theta angular changes to centre of mass	6	76.6984	118.212	118.212	143.001	190.759	90.3766	170.776	125.36	59.3447	77.7923	232.903	71.1918	270.855	69.8764	43.5365
Theta angular changes to centre of mass	7	112.103	193.672	193.672	306.105	228.235	85.1505	248.774	103.758	40.3025	121.195	374.743	70.8077	326.157	176.566	58.3343
Theta angular changes to centre of mass	8	112.475	202.638	202.638	103.487	236.136	69.3236	213.76	61.3162	81.3122	97.102	341.639	36.6231	330.316	122.167	31.8674
Theta angular changes to centre of mass	9	62.232	209.54	209.54	166.534	192.116	36.0183	316.373	106.111	76.5365	156.815	177.829	47.3434	291.365	196.791	42.5114
Theta angular changes to centre of mass	10	115.146	185.331	185.331	180.028	255.072	134.2	497.32	158.386	129.052	181.104	589.028	103.004	271.361	290.838	89.7789
Theta angular changes to centre of mass	11	232.654	164.308	164.308	301.058	290.682	94.308	491.052	237.151	150.458	300.018	715.604	110.336	441.001	396.248	81.279
Theta angular changes to centre of mass	12	225.806	377.117	377.117	327.707	475.066	143.305	485.248	189.791	214.193	381.909	993.936	117.416	505.17	370.199	109.549
Theta angular changes to centre of mass	13	175.049	246.191	246.191	179.544	323.326	97.3905	608.495	185.996	125.922	284.923	666.224	77.1313	468.245	343.801	75.8351
Theta angular changes to centre of mass	14	160.812	195.804	195.804	257.33	267.368	161.358	466.771	212.784	227.085	316.566	643.999	71.8981	408.76	494.253	76.9479
Theta angular changes to centre of mass	15	200.016	248.398	248.398	328.468	339.606	142.98	390.16	213.858	203.52	259.256	693.091	80.3126	534.806	408.144	73.781
Theta angular changes to centre of mass	16	160.179	277.48	277.48	197.857	257.577	132.302	490.202	222.668	196.596	297.171	730.741	58.906	440.897	364.051	66.4674
Theta angular changes to centre of mass	17	182.287	250.89	250.89	238.395	342.148	100.132	478.523	192.698	157.024	394.298	812.054	84.4479	468.586	464.576	97.5784
Theta angular changes to centre of mass	18	387.024	566.143	566.143	624.573	684.529	294.098	1008.08	459.951	498.952	774.628	1970.41	233.334	921.793	808.477	187.402

## Sheet: Ethanol 2 cycle 1
Motion parameter	Frequency bin	Embryo 1	Embryo 2	Embryo 3	Embryo 4	Embryo 5	Embryo 6	Embryo 7	Embryo 8	Embryo 9	Embryo 10	Embryo 11	Embryo 12	Embryo 13	Embryo 14	Embryo 15
Negative angle of rotation	1	6.28243	1.67997	2.02462	7.35841	8.16623	8.16623	12.2421	16.1901	2.96409	4.25324	23.6905	2.31734	2.31734	1.04926	3.11803
Negative angle of rotation	2	8.00014	0.852164	2.45154	18.3928	15.2061	15.2061	7.75598	14.188	2.05291	4.67339	13.2692	1.64268	1.64268	0.506851	4.98063
Negative angle of rotation	3	6.59166	1.38091	1.73673	12.717	9.52935	9.52935	1.74175	8.76187	2.02214	5.3705	14.9411	2.73399	2.73399	0.396083	2.62923
Negative angle of rotation	4	20.3183	1.64981	3.00554	27.7769	20.8549	20.8549	24.0065	27.2736	3.71495	9.2074	41.6816	6.78805	6.78805	1.23539	8.05751
Negative angle of rotation	5	31.1879	5.04889	5.66574	39.5563	40.9567	40.9567	30.7016	28.9871	3.70657	15.5809	53.8242	13.7798	13.7798	2.1562	17.5479
Negative angle of rotation	6	11.4209	1.54911	2.38366	13.662	17.0087	17.0087	14.8851	13.4156	1.93494	3.50903	9.71795	4.69144	4.69144	1.0952	4.5861
Negative angle of rotation	7	13.8694	3.65738	3.71781	25.4345	13.4151	13.4151	18.5625	17.1092	4.09312	3.59576	15.9779	6.12172	6.12172	2.00636	4.27327
Negative angle of rotation	8	9.78551	2.29348	2.71401	17.4526	18.4719	18.4719	15.0957	8.70523	2.16809	2.12508	17.72	5.52605	5.52605	1.25115	3.92295
Negative angle of rotation	9	7.42171	1.3454	2.78439	10.7992	12.2144	12.2144	16.7965	9.24683	1.74221	2.68514	16.6168	5.87072	5.87072	1.26673	6.56537
Negative angle of rotation	10	19.414	4.63951	4.20324	11.47	14.7281	14.7281	25.0111	13.96	3.44381	7.29633	30.449	9.90437	9.90437	2.69003	12.2128
Negative angle of rotation	11	16.778	5.60264	10.3739	15.2637	30.6803	30.6803	22.446	10.8598	5.66981	9.80585	38.1776	8.83126	8.83126	5.50564	15.0174
Negative angle of rotation	12	23.1016	9.26506	17.7145	18.7896	20.7973	20.7973	26.0983	14.9561	9.73755	13.4092	32.0737	10.5005	10.5005	6.20557	12.9125
Negative angle of rotation	13	16.3176	4.24251	5.79209	9.89143	13.0969	13.0969	18.6534	9.87811	5.65936	6.9249	18.3389	7.39496	7.39496	3.53326	9.03527
Negative angle of rotation	14	15.688	3.44338	6.7311	7.00417	13.2714	13.2714	15.2525	11.3716	5.3472	7.17211	14.811	4.87077	4.87077	3.01245	6.28482
Negative angle of rotation	15	18.3668	4.00406	6.98749	11.7914	13.9519	13.9519	15.2149	13.8944	5.13139	4.35092	19.3536	5.30516	5.30516	5.81723	9.39202
Negative angle of rotation	16	13.3659	5.17373	9.01816	11.3377	9.89852	9.89852	11.5876	9.56452	5.04022	6.97843	13.8673	6.32428	6.32428	3.60008	7.47277
Negative angle of rotation	17	13.2739	4.78188	9.79316	13.4681	13.7319	13.7319	14.8965	11.0935	7.8326	10.4421	17.5014	7.30049	7.30049	4.74251	8.40115
Negative angle of rotation	18	32.7695	11.8308	16.1653	26.8324	38.2171	38.2171	29.2706	20.1272	11.7939	15.0874	43.0438	14.2843	14.2843	10.0443	17.6033
Positive angle of rotation	1	11.8438	3.19071	4.14383	13.9875	28.2866	28.2866	11.7631	10.8695	3.96471	9.93477	24.3192	9.4863	9.4863	2.69789	6.24763
Positive angle of rotation	2	7.12526	2.34343	5.22548	19.4164	47.8208	47.8208	13.3038	13.6232	3.61226	9.52514	19.9195	5.58635	5.58635	2.25255	8.00528
Positive angle of rotation	3	10.2764	2.04512	4.8145	13.1344	28.1816	28.1816	11.0871	24.7514	3.02135	8.94121	20.4383	3.21579	3.21579	1.66625	3.92733
Positive angle of rotation	4	29.0486	4.49087	8.24236	37.0335	53.2566	53.2566	37.9572	32.3485	6.68345	15.3495	34.1329	9.98033	9.98033	4.38185	6.26536
Positive angle of rotation	5	52.8193	6.32292	12.7786	46.7214	95.496	95.496	68.3234	39.3347	14.8182	21.5692	57.6387	29.4623	29.4623	6.60213	18.4496
Positive angle of rotation	6	12.7309	2.20666	6.24708	19.9087	33.0549	33.0549	34.3708	14.013	3.942	3.40533	14.2719	3.84095	3.84095	3.10682	7.64852
Positive angle of rotation	7	21.9902	6.44646	10.0084	20.5043	31.2	31.2	36.2583	14.7627	10.0797	5.63533	24.0475	19.8645	19.8645	5.66042	9.92333
Positive angle of rotation	8	18.7041	2.63056	8.41084	17.5309	24.8384	24.8384	23.2824	14.708	4.96769	7.51992	21.1855	8.33178	8.33178	1.5833	5.78162
Positive angle of rotation	9	20.2585	3.89624	5.47135	15.0738	30.7688	30.7688	19.3849	11.949	4.28389	4.0238	18.5353	5.49114	5.49114	2.1384	6.92676
Positive angle of rotation	10	34.8019	6.01549	14.3103	26.406	43.5271	43.5271	27.4914	15.0594	6.47165	7.48717	24.5963	12.8812	12.8812	6.10237	15.9667
Positive angle of rotation	11	30.6589	8.70484	15.654	21.5235	53.2943	53.2943	27.6875	22.5129	10.3334	15.6774	33.4933	14.1049	14.1049	7.80104	17.8289
Positive angle of rotation	12	35.1337	10.9592	20.2357	29.1763	32.0319	32.0319	29.0121	28.5802	10.5732	21.0087	31.4193	14.0778	14.0778	8.70721	14.9001
Positive angle of rotation	13	28.5052	5.9443	17.5915	20.4585	30.0853	30.0853	21.7099	15.3209	10.9392	9.73719	20.0922	12.6655	12.6655	5.24045	12.5421
Positive angle of rotation	14	24.4347	7.96735	15.724	19.0857	27.344	27.344	21.8347	16.4209	13.73	9.26844	18.8062	11.7875	11.7875	4.7002	8.40024
Positive angle of rotation	15	27.5909	8.35079	21.1713	20.3809	24.6588	24.6588	20.3396	24.2961	9.36116	9.774	27.3083	12.4238	12.4238	7.14128	10.4335
Positive angle of rotation	16	20.2111	11.4565	13.9642	19.5195	25.6226	25.6226	17.1346	18.5149	10.1858	13.0755	20.4763	14.0256	14.0256	6.03894	10.7981
Positive angle of rotation	17	28.61	13.8951	23.4872	17.7841	34.4172	34.4172	17.9387	20.0329	9.49779	13.2646	24.9469	19.1142	19.1142	6.30088	12.5358
Positive angle of rotation	18	51.26	17.7053	38.6056	34.3319	67.6971	67.6971	47.7454	44.311	19.1908	20.8009	54.2385	43.1994	43.1994	17.1383	28.9432
Rho angular changes to centre of mass	1	1521.43	469.014	416.579	3712.8	2263.27	2263.27	747.086	2894.74	1155.03	4532.79	2523.96	2739.73	2739.73	796.74	1719.9
Rho angular changes to centre of mass	2	2111.82	268.969	440.062	4378.16	861.597	861.597	1931.44	2293.19	1061.37	2536.22	920.928	817.797	817.797	854.134	3276.61
Rho angular changes to centre of mass	3	1346.91	145.229	290.3	3486.12	1439.77	1439.77	2348.14	2225.37	661.813	1110.3	2314.7	2261.25	2261.25	548.422	5834.25
Rho angular changes to centre of mass	4	5198.06	320.201	649.017	7193.7	2449.01	2449.01	6715.48	5535.73	1540.38	3856.66	2252.53	5566.51	5566.51	1072.28	6476.73
Rho angular changes to centre of mass	5	9657.45	512.649	1293.75	11602.1	5655.36	5655.36	10757.5	6995.78	4051.98	7674.56	9833.03	11970.8	11970.8	1968.26	11295.9
Rho angular changes to centre of mass	6	3722.57	154.123	501.078	5798.65	1665.33	1665.33	5418.32	2373.56	1760.87	2515.36	6733.14	3399.92	3399.92	843.086	3008.84
Rho angular changes to centre of mass	7	4634.37	242.453	854.073	4602.49	2689.12	2689.12	6371.05	4031.57	2081.28	3304.07	6120.82	2918.52	2918.52	985.914	5528.63
Rho angular changes to centre of mass	8	2995.76	243.29	1240.79	3865.36	2499.02	2499.02	4881.53	3719.1	2089.81	2425.52	6090.82	3466.36	3466.36	724.518	3542.56
Rho angular changes to centre of mass	9	3072.08	244.58	766.941	3542.96	2857.33	2857.33	4362.16	2646.49	1294.15	1838.25	5638.5	1602.45	1602.45	510.631	4627.36
Rho angular changes to centre of mass	10	3850.78	410.82	1245.29	6171.07	3411.85	3411.85	7132.27	4122.32	2294.78	3640.07	6159.7	4520.5	4520.5	1053.36	6940.12
Rho angular changes to centre of mass	11	4706.04	718.601	1578.22	6252.8	4596.7	4596.7	7351.57	4159.26	2779.57	5103.32	5407.17	4962.76	4962.76	1132.3	6250.3
Rho angular changes to centre of mass	12	5300.64	904.229	2235.86	7475.22	4812.95	4812.95	9054.09	4274.31	3137.91	3886.62	7190.3	3549.48	3549.48	1422.37	5806.18
Rho angular changes to centre of mass	13	3041.74	645.338	1309.41	4989.82	3118.42	3118.42	6328.77	2492.11	1756.23	1361.98	5990.06	2525.31	2525.31	781.711	3839.57
Rho angular changes to centre of mass	14	3522.72	716.629	1535.84	4466.18	2740.87	2740.87	6796.73	2664.11	1537.39	2380.36	3628.29	3086.91	3086.91	1070.29	3604.19
Rho angular changes to centre of mass	15	3558.48	751.704	1730.37	6020.45	2399.11	2399.11	5075.55	3161.89	1736.73	1672.41	5113.31	2218	2218	1089.99	3343.08
Rho angular changes to centre of mass	16	1968.56	645.017	1372.65	4728.76	3400.39	3400.39	4509.26	2107.27	2420.83	1892.84	3964.84	1894.92	1894.92	967.403	2501.82
Rho angular changes to centre of mass	17	3205.39	939.894	1870.64	4281.83	2826.64	2826.64	6010.79	2190.5	2366.61	3751.3	3977.19	2346.91	2346.91	1148.99	3655.18
Rho angular changes to centre of mass	18	5843	1954.67	4047.21	8103.36	6384.75	6384.75	10850.2	4672.06	3789.01	4423.45	8233.18	4147.46	4147.46	3147.97	6414.12
Theta angular changes to centre of mass	1	259.2	185.273	29.5818	139.83	95.9662	95.9662	181.421	484.575	29.7595	265.81	215.696	134.345	134.345	322.998	206.634
Theta angular changes to centre of mass	2	65.9587	113.201	13.9942	125.907	158.298	158.298	202.167	256.618	34.6575	115.525	117.887	61.4393	61.4393	241.216	155.392
Theta angular changes to centre of mass	3	164.069	106.001	16.3999	7.01715	85.9052	85.9052	175.092	195.971	33.1586	158.834	158.469	70.6054	70.6054	238.32	206.466
Theta angular changes to centre of mass	4	283.499	149.309	24.0432	205.61	299.88	299.88	450.792	351.806	88.0671	176.028	205.516	155.981	155.981	153.089	326.111
Theta angular changes to centre of mass	5	354.506	367.265	39.0386	282.93	811.414	811.414	713.572	374.535	165.984	312.461	589.543	311.694	311.694	456.907	508.327
Theta angular changes to centre of mass	6	129.386	212.547	20.0584	132.144	276.037	276.037	249.12	149.931	49.2874	137.37	147.823	119.717	119.717	187.807	110.717
Theta angular changes to centre of mass	7	139.021	258.659	34.3842	61.8607	340.178	340.178	342.505	276.293	52.0772	166.943	174.41	110.305	110.305	195.679	212.675
Theta angular changes to centre of mass	8	92.5054	219.184	40.7901	65.2828	261.251	261.251	225.21	158.084	31.5058	120.648	164.163	110.669	110.669	203.269	100.245
Theta angular changes to centre of mass	9	131.197	204.692	21.0466	55.6513	294.689	294.689	228.684	80.1054	22.5957	204.653	173.38	110.887	110.887	86.4921	132.215
Theta angular changes to centre of mass	10	235.811	474.05	49.5451	73.4689	576.515	576.515	324.653	250.726	34.6687	350.953	209.341	144.187	144.187	445.904	145.66
Theta angular changes to centre of mass	11	304.013	438.445	72.4395	91.6889	513.579	513.579	366.569	254.49	52.2207	301.904	289.669	141.338	141.338	591.539	228.67
Theta angular changes to centre of mass	12	241.988	734.222	70.971	103.168	597.248	597.248	355.763	328.343	84.7364	296.559	375.646	219.316	219.316	494.458	245.58
Theta angular changes to centre of mass	13	184.934	490.854	63.7972	58.4582	362.672	362.672	333.095	236.982	44.6035	294.307	209.425	179.075	179.075	358.051	117.549
Theta angular changes to centre of mass	14	175.865	616.907	65.8062	67.1365	373.836	373.836	340.088	236.713	66.4924	227.743	205.81	200.636	200.636	389.799	129.798
Theta angular changes to centre of mass	15	183.311	556.072	55.1683	84.5164	464.124	464.124	416.817	341.364	58.0289	199.207	238.799	169.168	169.168	471.21	165.55
Theta angular changes to centre of mass	16	296.841	509.98	70.0779	49.2953	401.878	401.878	402.789	307.164	33.1853	216.149	189.649	156.606	156.606	440.508	155.574
Theta angular changes to centre of mass	17	273.099	780.812	75.7079	97.507	458.235	458.235	415.422	311.45	65.4352	236.89	291.617	175.901	175.901	672.293	237.986
Theta angular changes to centre of mass	18	883.567	1466.03	158.684	148.636	1092.36	1092.36	792.228	745.109	152.303	551.731	864.393	384.32	384.32	1505.88	436.243

## Sheet: Ethanol 2 cycle 2
Motion parameter	Frequency bin	Embryo 1	Embryo 2	Embryo 3	Embryo 4	Embryo 5	Embryo 6	Embryo 7	Embryo 8	Embryo 9	Embryo 10	Embryo 11	Embryo 12	Embryo 13	Embryo 14	Embryo 15
Negative angle of rotation	1	11.5744	2.29859	2.29859	18.4397	8.42639	11.4792	15.5648	13.9315	3.1346	1.77269	14.1075	3.78692	10.6638	5.20185	1.62811
Negative angle of rotation	2	10.1502	3.4106	3.4106	9.29417	4.75053	9.25624	11.9976	22.5007	1.04349	1.56107	10.7445	2.51537	13.4423	4.8941	2.21019
Negative angle of rotation	3	4.00792	3.61381	3.61381	17.5624	14.7363	13.6755	10.7073	8.59778	2.43431	1.75922	11.9104	1.87922	10.9133	3.49324	2.30848
Negative angle of rotation	4	21.1148	6.95004	6.95004	29.9433	33.6934	25.3953	24.3126	36.0913	2.83549	2.8903	22.3308	8.02556	38.3801	7.29032	12.3972
Negative angle of rotation	5	55.6936	14.7453	14.7453	52.2175	82.4379	28.3731	50.0747	74.3427	5.68666	3.24573	17.6085	14.6237	51.4006	14.6811	20.8429
Negative angle of rotation	6	13.7325	4.92836	4.92836	15.8109	25.8321	8.67139	18.4387	13.1276	1.84187	1.02045	5.20072	7.23555	10.3749	4.24464	5.92119
Negative angle of rotation	7	14.1084	5.12803	5.12803	15.7359	25.058	11.1337	13.7594	21.2796	3.0878	3.28411	14.5491	7.27277	23.7756	6.77485	8.72462
Negative angle of rotation	8	13.92	4.35657	4.35657	13.987	25.1648	9.80603	7.13123	18.5198	2.09986	1.89658	14.6142	4.4463	10.0265	3.90033	5.78328
Negative angle of rotation	9	13.9313	5.16651	5.16651	11.5647	14.0339	8.43286	6.36882	9.29653	2.90666	1.1678	12.51	6.18292	7.43881	3.74884	7.28648
Negative angle of rotation	10	28.2442	7.85201	7.85201	21.4486	29.9318	12.6719	17.9766	17.6499	4.89803	3.02213	17.9581	8.96233	26.9417	5.78918	13.1805
Negative angle of rotation	11	33.6086	8.68136	8.68136	26.4206	29.5231	11.2841	14.071	18.6635	7.74339	5.91107	9.61048	14.7344	33.9754	6.24901	13.6139
Negative angle of rotation	12	27.4396	12.3295	12.3295	27.2684	32.0646	16.445	25.4404	26.3665	7.70821	12.8311	14.7012	13.5655	27.0917	9.22249	14.7655
Negative angle of rotation	13	15.9763	9.25634	9.25634	15.2705	17.9653	12.927	15.3294	16.4678	4.61593	4.91006	11.5587	9.33659	20.7016	7.19488	9.15135
Negative angle of rotation	14	17.4074	10.0788	10.0788	13.372	19.5459	8.89605	11.8568	15.2885	4.28204	4.49046	10.6667	10.2277	15.7973	4.92596	9.75212
Negative angle of rotation	15	28.7563	8.57019	8.57019	11.8151	20.8494	18.5631	18.6943	16.8104	6.50291	3.30556	13.1901	9.91555	19.4159	6.69322	9.91328
Negative angle of rotation	16	18.8269	6.22449	6.22449	11.5287	15.2757	13.7887	10.7873	12.8117	6.58862	5.1958	8.34263	9.0475	11.5871	4.79568	9.49881
Negative angle of rotation	17	17.1673	9.12791	9.12791	16.2939	22.0536	14.1333	19.3266	16.2078	5.37987	4.24532	11.7428	11.0075	17.5809	5.244	10.9225
Negative angle of rotation	18	43.4783	19.8907	19.8907	30.1659	42.2315	24.8815	38.2951	35.8159	13.8089	9.03737	23.6828	25.2791	38.5568	14.8859	26.0571
Positive angle of rotation	1	11.3109	29.2408	29.2408	17.3892	35.3795	24.4839	19.0846	19.4671	9.91053	4.99645	29.2884	7.10769	26.6102	17.7966	1.83176
Positive angle of rotation	2	25.2833	36.1305	36.1305	23.2457	20.1611	10.7512	8.04754	21.1015	5.31733	3.64095	21.555	4.14447	25.9042	13.3828	4.60919
Positive angle of rotation	3	12.1733	43.0894	43.0894	23.8709	12.3692	13.031	10.5235	18.5887	3.52515	3.73802	12.9731	8.74544	24.8726	17.3688	3.89083
Positive angle of rotation	4	26.4625	64.2745	64.2745	39.8651	44.2055	22.8324	29.1079	44.8454	4.20492	3.1409	19.7543	25.5372	47.0185	34.3381	12.5045
Positive angle of rotation	5	58.21	105.26	105.26	60.0084	80.6979	39.0769	57.6763	61.5587	9.46311	9.63751	15.8005	41.575	80.6573	45.0777	23.2424
Positive angle of rotation	6	14.1605	21.8973	21.8973	15.5894	31.1083	10.9574	25.5843	19.295	2.41537	2.13929	10.8151	14.8332	34.4184	6.26134	11.5106
Positive angle of rotation	7	18.8084	18.7679	18.7679	25.1703	34.2412	17.443	24.1828	26.5612	8.19068	7.23019	15.8277	17.2535	46.3342	8.09403	15.0511
Positive angle of rotation	8	21.1145	8.91202	8.91202	8.9217	20.2167	14.391	16.4271	16.4203	7.7111	6.90446	13.9827	9.69512	23.4054	6.80023	6.91683
Positive angle of rotation	9	9.94336	6.19643	6.19643	14.1715	11.2413	10.8103	19.6626	25.6299	5.84471	4.8691	12.9405	11.7392	17.5959	8.59293	7.09275
Positive angle of rotation	10	19.44	19.269	19.269	19.778	39.1567	22.1206	27.3913	25.4356	9.35323	7.78569	19.1952	17.5557	29.4629	17.0111	14.0973
Positive angle of rotation	11	34.4096	36.4397	36.4397	32.5708	49.0395	24.1944	29.2743	34.493	10.9016	6.75844	23.235	23.3434	32.4232	18.2374	17.6271
Positive angle of rotation	12	27.7799	28.8485	28.8485	29.1923	41.6662	19.4093	25.0714	27.2677	15.2577	10.745	14.718	22.7985	27.8391	13.8493	18.9642
Positive angle of rotation	13	24.4219	23.1396	23.1396	14.827	22.0285	11.1509	14.7435	19.1453	10.8759	6.5723	14.209	12.6849	23.23	10.9699	15.6603
Positive angle of rotation	14	18.0831	12.994	12.994	16.1984	22.5162	12.5395	19.9253	24.1834	8.49743	6.57109	12.6827	14.7079	18.3917	11.2826	12.2177
Positive angle of rotation	15	24.273	15.9877	15.9877	21.9934	28.2146	12.2598	18.2129	22.9398	11.6055	8.69898	13.1139	16.1401	27.1229	14.3567	17.6095
Positive angle of rotation	16	22.0364	17.4557	17.4557	20.8818	27.0209	14.3936	15.7143	19.7295	9.72909	10.4526	12.919	15.5179	13.8639	15.3173	11.9778
Positive angle of rotation	17	27.5613	25.1815	25.1815	19.3679	28.233	18.1206	22.7885	27.6569	11.8413	9.88483	19.217	17.7104	22.3823	19.8438	16.8395
Positive angle of rotation	18	60.4697	45.1177	45.1177	39.2142	58.7271	41.7076	42.1629	63.3518	24.6449	13.6959	34.8366	43.9249	41.2265	31.8468	32.8124
Rho angular changes to centre of mass	1	3263.37	2124.5	2124.5	2622.91	2372.61	2512.87	2406.21	3369.98	3300.85	359.734	6516.88	2168.84	2743	3327.24	3008.33
Rho angular changes to centre of mass	2	3352.86	846.189	846.189	3451.03	702.615	1747.44	4910.06	1066.13	2646.97	326.691	3716.24	1018.03	3415.01	1238.92	3014.72
Rho angular changes to centre of mass	3	834.883	815.593	815.593	946.981	1573.23	3916.3	908.994	1000.87	3789.28	169.583	2257.48	1306.12	4057.22	954.593	2686.54
Rho angular changes to centre of mass	4	7778.49	1315.87	1315.87	3611.5	3031.08	8194.74	6680.41	1780.31	4073.55	253.961	4892.71	6018.34	9410.66	1296.26	8223.12
Rho angular changes to centre of mass	5	15962.3	3529.49	3529.49	6811.52	8498.45	13808	10557	6573.62	3970.35	721.202	5573.35	13142	16053.5	4028.27	11887.8
Rho angular changes to centre of mass	6	5098.15	1100.63	1100.63	2842.88	3284.6	3664.2	3102.14	2000.16	762.769	194.724	2412.58	5391.82	9213.93	1773.49	1994.32
Rho angular changes to centre of mass	7	4824.36	1408.25	1408.25	3511.74	3917.53	3069.58	3570.05	2804.06	1214.48	538.441	4290.32	5502.48	9279.63	2728.83	2792.16
Rho angular changes to centre of mass	8	4080.12	913.987	913.987	3137.29	3332.61	2635.11	3780.25	1685.61	1382.5	365.781	3084.47	2881.23	4468.8	1660.98	2591.88
Rho angular changes to centre of mass	9	3640.62	1479.39	1479.39	3611.53	3009.67	1880.77	4728.79	1618.99	1087.95	365.856	2939.13	3119.64	3921.79	1867.08	3551.66
Rho angular changes to centre of mass	10	7161.79	1868.62	1868.62	4705.32	5485.24	4586.26	5539.57	3886.31	1819.41	588.156	4525.17	5193.66	7698.05	2890.49	6211.58
Rho angular changes to centre of mass	11	7743.38	1444.96	1444.96	6146.25	4530.57	4296.63	5431.86	3045.88	1714.33	824.582	4522.95	4754.39	9076.46	3206.35	5105.52
Rho angular changes to centre of mass	12	7132.78	1480.03	1480.03	5165.58	4548.29	3785.45	5624.28	3750.94	1648.51	1284.85	2982.49	3861.23	7627.17	3024.01	4377.85
Rho angular changes to centre of mass	13	4498.52	1360.69	1360.69	3658.85	4519.74	2356.88	4294.2	2246.59	1913.83	823.968	1850.07	2384.41	3905.72	2125.25	4874.33
Rho angular changes to centre of mass	14	3687.35	1698.57	1698.57	3380.04	3219.54	1911.99	4059.8	2479.07	1108.88	749.905	2162.81	2716.62	5153.72	2135.83	3325.8
Rho angular changes to centre of mass	15	3149.91	1790.34	1790.34	3714.77	3232.68	1501.18	4889.51	2139.95	1763.05	1245.05	2880.36	2824.07	4433.03	1890.22	3667.2
Rho angular changes to centre of mass	16	3954.81	1219.91	1219.91	3103.05	2700.4	1157.79	4236.26	1721.59	1408.36	683.211	1403.64	2475.47	3615.53	1500.95	3735.93
Rho angular changes to centre of mass	17	4881.26	1735.42	1735.42	3141.2	3390.51	2106.03	4455.07	1692.94	1412.21	860.714	2721.26	2578.87	3313.42	2186.38	2699.13
Rho angular changes to centre of mass	18	7453.68	2772.68	2772.68	5755.91	5092.51	3772.67	9465.68	3841.81	3114.06	2508.6	5014.87	5715.74	7391.97	3685.08	8475.06
Theta angular changes to centre of mass	1	125.182	300.787	300.787	94.8221	98.8056	116.864	88.7668	223.648	15.4741	242.309	543.663	125.924	233.913	704.106	63.0036
Theta angular changes to centre of mass	2	74.9979	51.1373	51.1373	134.565	160.214	122.923	110.648	146.074	16.6136	136.493	157.952	38.1984	100.306	233.135	48.8356
Theta angular changes to centre of mass	3	67.1587	93.2195	93.2195	110.45	168.903	41.3241	52.7618	94.2166	20.0146	138.919	215.295	87.122	120.259	195.894	77.0519
Theta angular changes to centre of mass	4	119.103	115.594	115.594	197.076	391.549	149.167	165.077	537.196	27.5506	220.333	214.551	218.647	281.501	349.975	128.786
Theta angular changes to centre of mass	5	132.031	168.293	168.293	530.292	512.325	438.708	354.387	764.007	39.4538	670.295	495.173	544.413	368.315	403.038	458.131
Theta angular changes to centre of mass	6	48.1861	53.0292	53.0292	155.59	124.375	129.859	227.797	91.6736	13.3039	212.005	161.72	286.051	183.543	145.48	126.744
Theta angular changes to centre of mass	7	58.4028	80.0469	80.0469	182.17	231.774	164.984	328.128	118.892	24.5389	541.408	257.818	295.469	174.582	249.951	210.767
Theta angular changes to centre of mass	8	41.5817	54.2488	54.2488	203.425	172.459	94.502	174.652	103.479	13.2959	218.738	169.35	181.774	147.882	156.228	178.344
Theta angular changes to centre of mass	9	42.353	42.1258	42.1258	133.227	166.36	164.514	195.935	174.106	13.3878	289.493	149.812	200.918	166.695	73.8012	160.614
Theta angular changes to centre of mass	10	70.6994	79.4851	79.4851	461.646	332.041	233.747	334.584	270.822	35.5995	572.103	229.064	375.85	185.517	169.019	312.131
Theta angular changes to centre of mass	11	114.02	81.2527	81.2527	451.125	358.617	293.091	303.783	310.305	40.1257	638.244	564.447	479.759	228.842	506.241	242.577
Theta angular changes to centre of mass	12	107.381	117.323	117.323	591.418	386.439	479.888	243.157	413.429	46.9262	1116.31	436.982	397.596	219.665	267.289	357.573
Theta angular changes to centre of mass	13	64.1494	92.4403	92.4403	464.989	293.469	265.088	300.353	260.614	36.6574	592.594	369.859	289.845	189.044	224.354	214.28
Theta angular changes to centre of mass	14	102.436	92.8546	92.8546	354.375	267.817	233.748	204.292	368.385	27.2711	676.658	513.695	292.079	173.9	212.798	222.203
Theta angular changes to centre of mass	15	74.4424	91.2127	91.2127	400.551	360.94	380.095	208.763	279.62	32.2544	907.736	446.239	261.666	259.495	191.274	258.091
Theta angular changes to centre of mass	16	56.7891	69.521	69.521	320.757	258.798	369.022	192.426	318.402	22.2213	815.517	397.016	315.377	186.273	322.109	223.023
Theta angular changes to centre of mass	17	79.2003	127.585	127.585	360.578	397.656	319.21	240.258	381.163	29.9055	916.789	529.772	307.491	237.852	245.614	276.883
Theta angular changes to centre of mass	18	149.195	250.462	250.462	919.801	698.62	905.312	535.157	772.297	49.5799	2010.24	960.615	679.029	527.736	593.775	560.131

[truncated: 10 more sheets: Ethanol 2 cycle 3, Ethanol 2 cycle 4, Recovery 1 cycle 1, Recovery 1 cycle 2, Recovery 1 cycle 3, Recovery 1 cycle 4, Recovery 2 cycle 1, Recovery 2 cycle 2, Recovery 2 cycle 3, Recovery 2 cycle 4]
