# Supplementary material for: Combining Motion Analysis and Microfluidics – A Novel Approach for Detecting Whole-Animal Responses to Test Substances
Source: PLoS One. 2014 Dec 2;9(12):e113235. doi: 10.1371/journal.pone.0113235 (PMC4251981; doi:10.1371/journal.pone.0113235)
Supplement: Dataset S2 — Manual counts of the numbers of tail flicks performed during each video sequence. (XLSX) [file pone.0113235.s002.xlsx]

## Sheet: tail flicks
	Tail flicks in 30 s
Treatment	Embryo 1	Embryo 2	Embryo 3	Embryo 4	Embryo 5	Embryo 6	Embryo 7	Embryo 8	Embryo 9	Embryo 10	Embryo 11	Embryo 12	Embryo 13	Embryo 14	Embryo 15
Pre-exposure cycle 1	1	0	0	3	2	4	5	2	0	0	18	2	1	0	11
Pre-exposure cycle 2	2	0	0	3	4	2	3	3	0	0	6	2	5	0	6
Pre-exposure cycle 3	2	0	0	2	1	4	2	3	0	0	19	2	2	0	7
Pre-exposure cycle 4	2	1	0	3	3	2	3	3	0	0	4	2	1	0	8
Ethanol 1 cycle 1	1	0	0	2	3	2	4	3	0	0	2	2	7	1	5
Ethanol 1 cycle 2	2	0	0	3	2	2	3	4	0	0	9	2	15	0	17
Ethanol 1 cycle 3	2	0	0	2	11	3	10	5	0	2	5	2	9	2	17
Ethanol 1 cycle 4	7	1	0	5	15	4	27	5	0	1	4	3	7	0	8
Ethanol 2 cycle 1	6	0	0	7	18	3	21	7	1	1	34	7	13	0	13
Ethanol 2 cycle 2	9	2	0	8	21	4	17	15	0	0	6	17	16	4	17
Ethanol 2 cycle 3	9	0	0	9	26	4	15	16	0	0	9	10	9	0	7
Ethanol 2 cycle 4	10	1	0	6	29	6	10	10	0	4	12	7	9	2	8
Recovery 1 cycle 1	10	5	0	7	17	6	10	13	0	2	6	2	4	2	12
Recovery 1 cycle 2	4	1	0	5	7	2	12	15	1	2	3	2	0	3	12
Recovery 1 cycle 3	3	0	1	2	1	2	14	10	1	0	4	2	0	0	4
Recovery 1 cycle 4	2	1	0	3	0	1	0	8	0	0	1	1	2	0	4
Recovery 2 cycle 1	0	0	0	3	1	1	1	8	1	0	1	1	0	0	7
Recovery 2 cycle 2	1	0	0	2	0	1	1	4	0	0	1	1	0	0	6
Recovery 2 cycle 3	0	0	0	1	0	1	1	0	0	0	1	0	0	0	3
Recovery 2 cycle 4	1	0	0	1	0	2	1	2	0	0	1	1	0	0	1
																		Means with different letters are significantly different
